# Supplementary material for: Transcriptome analysis of the key role of GAT2 gene in the hyper-accumulation of copper in the oyster Crassostrea angulata
Source: Sci Rep. 2015 Dec 9;5:17751. doi: 10.1038/srep17751 (PMC4673431; doi:10.1038/srep17751)
Supplement: Supplementary Tables [file srep17751-s2.xls]

## Sheet: Table S2
Table S2. Gene list of eight libraries
GeneID	Annotation (nr)
OYG_10012474_10035047	gi|405967949|gb|EKC33063.1|/0/Elongation factor 1-alpha [Crassostrea gigas]
OYG_10019704_10018731	gi|405965436|gb|EKC30812.1|/0/ATP-grasp domain-containing protein 1 [Crassostrea gigas]
OYG_10026148_10030582	gi|405964323|gb|EKC29820.1|/1.31611e-93/Extracellular superoxide dismutase [Cu-Zn] [Crassostrea gigas]
OYG_10022730_10008498	gi|3182893|sp|O17320.1|ACT_CRAGI/0/RecName: Full=Actin
OYG_10019423_10027418	gi|387598201|gb|AFJ91756.1|/1.21213e-94/ribosomal protein S6 [Ostrea edulis]
OYG_10019835_10037102	gi|405970320|gb|EKC35235.1|/0/Tubulin beta chain [Crassostrea gigas]
OYG_10002455_10021131	gi|405955095|gb|EKC22338.1|/0/Tubulin alpha-1C chain [Crassostrea gigas]
OYG_10008247_10021131	gi|405964412|gb|EKC29904.1|/0/Tubulin alpha-1C chain [Crassostrea gigas]
OYG_10007104_10006715	gi|405952182|gb|EKC20023.1|/5.60872e-117/40S ribosomal protein S8 [Crassostrea gigas]
OYG_10024065_10022339	gi|405967540|gb|EKC32688.1|/2.61754e-77/60S ribosomal protein L23 [Crassostrea gigas]
OYG_10010529_10032624	gi|405959119|gb|EKC25184.1|/0/60S ribosomal protein L3, partial [Crassostrea gigas]
OYG_10008152_10017966	gi|405951708|gb|EKC19598.1|/2.54578e-66/60S ribosomal protein L19 [Crassostrea gigas]
OYG_10022820_10030204	gi|225698210|gb|ACO07302.1|/3.24339e-124/qm-like protein [Crassostrea ariakensis]
OYG_10026681_10011417	gi|405978203|gb|EKC42613.1|/1.77058e-120/Ubiquitin [Crassostrea gigas]
OYG_10012008_10011384	gi|405957238|gb|EKC23464.1|/2.06172e-42/Collagen alpha-5(VI) chain [Crassostrea gigas]
OYG_10020975_10011007	gi|32169292|emb|CAD89885.1|/1.14461e-137/ribosomal protein L7 [Crassostrea gigas]
OYG_10027591_10009092	gi|40643026|emb|CAD91440.1|/1.04476e-95/ferritin [Crassostrea gigas]
OYG_10004092_10030581	gi|405960663|gb|EKC26563.1|/8.80751e-98/Extracellular superoxide dismutase [Cu-Zn] [Crassostrea gigas]
OYG_10014112_10003401	gi|405950240|gb|EKC18239.1|/2.81169e-46/Y-box factor-like protein, partial [Crassostrea gigas]
OYG_10011640_10010628	gi|22758854|gb|AAN05587.1|/8.17446e-84/ribosomal protein L11 [Argopecten irradians]
OYG_10021672_10012762	gi|166952341|gb|ABZ04253.1|/8.13198e-117/ribosomal protein rps2 [Lineus viridis]
OYG_10001766	gi|326536093|ref|YP_004300525.1|/2.54016e-35/cytochrome b [Crassostrea nippona]
OYG_10012002_10009925	gi|40642980|emb|CAD91124.1|/9.90454e-68/ribosomal protein S10 [Crassostrea gigas]
OYG_10025681_10026817	gi|405976927|gb|EKC41405.1|/0/hypothetical protein CGI_10025681 [Crassostrea gigas]
OYG_10021069_10004969	gi|405975566|gb|EKC40124.1|/4.15519e-54/60S ribosomal protein L36 [Crassostrea gigas]
OYG_10024743_10008336	gi|291225388|ref|XP_002732673.1|/6.16585e-55/PREDICTED: ribosomal protein L27-like [Saccoglossus kowalevskii]
OYG_10028812_10030275	gi|405965820|gb|EKC31174.1|/0/60S ribosomal protein L26 [Crassostrea gigas]
OYG_10020922_10037978	gi|405957004|gb|EKC23243.1|/1.44195e-129/Heterogeneous nuclear ribonucleoprotein A/B [Crassostrea gigas]
OYG_10018366	gi|40642982|emb|CAD91125.1|/1.39555e-42/putative ribosomal protein S25 [Crassostrea gigas]
OYG_10008002_10010783	gi|405951757|gb|EKC19642.1|/0/Nucleolar GTP-binding protein 1 [Crassostrea gigas]
OYG_10021852_10015206	gi|405976088|gb|EKC40608.1|/7.47866e-146/40S ribosomal protein SA [Crassostrea gigas]
OYG_10020449_10034114	gi|405972954|gb|EKC37696.1|/4.51292e-102/40S ribosomal protein S7 [Crassostrea gigas]
OYG_10004554	gi|405957736|gb|EKC23924.1|/1.00361e-36/60S ribosomal protein L24 [Crassostrea gigas]
OYG_10022234_10018453	gi|405967101|gb|EKC32302.1|/2.41736e-100/60S ribosomal protein L13 [Crassostrea gigas]
OYG_10016741_10016116	gi|405967288|gb|EKC32468.1|/1.12521e-137/40S ribosomal protein S4, X isoform [Crassostrea gigas]
OYG_10010453_10032983	gi|405957609|gb|EKC23809.1|/0/Chitin synthase 1 [Crassostrea gigas]
OYG_10025401_10021158	gi|405961646|gb|EKC27411.1|/6.59627e-158/ADP,ATP carrier protein [Crassostrea gigas]
OYG_10008717_10041341	gi|405971145|gb|EKC35999.1|/0/Myosin heavy chain, non-muscle, partial [Crassostrea gigas]
OYG_10010682_10029087	gi|405960081|gb|EKC26031.1|/6.26626e-143/60S acidic ribosomal protein P0 [Crassostrea gigas]
OYG_10015128_10036392	gi|405970180|gb|EKC35110.1|/0/G patch domain-containing protein 8 [Crassostrea gigas]
OYG_10014579_10008522	gi|405950204|gb|EKC18205.1|/3.69995e-47/Putative 60S ribosomal protein L37-A [Crassostrea gigas]
OYG_10008703_10037324	gi|405951469|gb|EKC19379.1|/0/Protocadherin Fat 4 [Crassostrea gigas]
OYG_10008101_10016856	gi|71040621|dbj|BAE16014.1|/5.35067e-70/ribosomal protein S18 [Crassostrea gigas]
OYG_10021165_10007273	gi|405978788|gb|EKC43150.1|/5.77404e-91/60S ribosomal protein L18, partial [Crassostrea gigas]
OYG_10025212_10032818	gi|405966888|gb|EKC32120.1|/0/Collagen alpha-3(VI) chain [Crassostrea gigas]
OYG_10025934_10005190	gi|405973892|gb|EKC38581.1|/0/Guanine nucleotide-binding protein subunit beta-2-like 1 [Crassostrea gigas]
OYG_10018833_10030584	gi|405974348|gb|EKC39001.1|/2.39851e-95/Extracellular superoxide dismutase [Cu-Zn] [Crassostrea gigas]
OYG_10005808_10033432	gi|405952804|gb|EKC20571.1|/2.27041e-73/40S ribosomal protein S17 [Crassostrea gigas]
OYG_10012330_10041822	gi|194068375|dbj|BAG55008.1|/0/beta-tubulin [Saccostrea kegaki]
OYG_10028162_10012062	gi|405977537|gb|EKC41980.1|/0/Otoancorin [Crassostrea gigas]
OYG_10026056_10001337	gi|405964154|gb|EKC29671.1|/0/40S ribosomal protein S9 [Crassostrea gigas]
OYG_10022729_10008499	gi|405973339|gb|EKC38058.1|/0/Actin-2 [Crassostrea gigas]
OYG_10026412_10040602	gi|405977337|gb|EKC41794.1|/2.1894e-99/60S ribosomal protein L18a [Crassostrea gigas]
OYG_10009326_10003527	gi|405970434|gb|EKC35338.1|/7.26526e-51/60S acidic ribosomal protein P1 [Crassostrea gigas]
OYG_10003396_10018725	gi|241699222|ref|XP_002413138.1|/2.24564e-62/transcription factor containing NAC and TS-N domains, putative [Ixodes scapularis]
OYG_10028469_10019004	gi|405977263|gb|EKC41722.1|/6.05023e-103/Heterogeneous nuclear ribonucleoprotein A2-like protein 1 [Crassostrea gigas]
OYG_10027197_10020741	gi|405971465|gb|EKC36300.1|/8.49708e-36/60S ribosomal protein L35, partial [Crassostrea gigas]
OYG_10002715	gi|405962056|gb|EKC27767.1|/1.85146e-119/hypothetical protein CGI_10002715 [Crassostrea gigas]
OYG_10007931_10002374	gi|405955817|gb|EKC22774.1|/6.34293e-40/40S ribosomal protein S24 [Crassostrea gigas]
OYG_10008870_10025620	gi|405957663|gb|EKC23860.1|/0/BAT2 domain-containing protein 1 [Crassostrea gigas]
OYG_10004724_10011166	gi|289919158|gb|ADD21627.1|/2.65778e-75/ribosomal protein L10a [Littorina saxatilis]
OYG_10024564_10022635	gi|405974528|gb|EKC39163.1|/0/hypothetical protein CGI_10024564 [Crassostrea gigas]
OYG_10021874_10025349	gi|405976110|gb|EKC40630.1|/1.13052e-160/60S ribosomal protein L13a [Crassostrea gigas]
OYG_10010975_10021246	gi|405957059|gb|EKC23296.1|/0/Caprin-1 [Crassostrea gigas]
OYG_10006610_10023622	gi|405952370|gb|EKC20190.1|/1.30686e-171/hypothetical protein CGI_10006610 [Crassostrea gigas]
OYG_10007986_10010173	gi|405957442|gb|EKC23652.1|/2.36252e-62/40S ribosomal protein S26 [Crassostrea gigas]
OYG_10023182_10024683	gi|405969689|gb|EKC34643.1|/0/Hydrocephalus-inducing-like protein [Crassostrea gigas]
OYG_10018876_10019133	gi|18565104|dbj|BAB84579.1|/0/Actin 2 [Crassostrea gigas]
OYG_10015046_10039740	gi|387598197|gb|AFJ91754.1|/5.18314e-41/ribosomal protein L44 [Ostrea edulis]
OYG_10009537_10010657	gi|405961157|gb|EKC27002.1|/9.11235e-78/Profilin [Crassostrea gigas]
OYG_10005381_10011483	gi|405953044|gb|EKC20777.1|/0/Dynein beta chain, ciliary [Crassostrea gigas]
OYG_10009854_10034725	gi|405966309|gb|EKC31609.1|/0/Annulin [Crassostrea gigas]
OYG_10004474_10029916	gi|405953522|gb|EKC21169.1|/5.25255e-89/Nucleolin [Crassostrea gigas]
OYG_10013170_10015555	gi|405967643|gb|EKC32780.1|/0/Bromodomain testis-specific protein [Crassostrea gigas]
OYG_10027543_10015523	gi|241171172|ref|XP_002410612.1|/4.04176e-123/RNA-binding protein, putative [Ixodes scapularis]
OYG_10010994_10013537	gi|405971451|gb|EKC36287.1|/0/Dynein heavy chain 5, axonemal [Crassostrea gigas]
OYG_10015239_10028419	gi|405975706|gb|EKC40255.1|/0/Band 4.1-like protein 3 [Crassostrea gigas]
OYG_10021114_10013916	gi|405969589|gb|EKC34551.1|/0/hypothetical protein CGI_10021114 [Crassostrea gigas]
OYG_10026011_10016175	gi|405972247|gb|EKC37026.1|/0/Chromodomain-helicase-DNA-binding protein Mi-2-like protein [Crassostrea gigas]
OYG_10008493_10011417	gi|405951523|gb|EKC19428.1|/4.43792e-69/Ubiquitin [Crassostrea gigas]
OYG_10022103_10011384	gi|405972828|gb|EKC37576.1|/2.7179e-140/Collagen alpha-5(VI) chain [Crassostrea gigas]
OYG_10027000_10005732	gi|405971641|gb|EKC36466.1|/0/Fibropellin-3 [Crassostrea gigas]
OYG_10028368_10041735	gi|405972362|gb|EKC37135.1|/0/Heterogeneous nuclear ribonucleoprotein Q [Crassostrea gigas]
OYG_10021692_10000987	gi|405965410|gb|EKC30787.1|/1.51897e-90/40S ribosomal protein S15 [Crassostrea gigas]
OYG_10015083_10007738	gi|405960411|gb|EKC26337.1|/3.11517e-180/Butyrate response factor 1 [Crassostrea gigas]
OYG_10007757_10025131	gi|405975332|gb|EKC39905.1|/1.01729e-105/60S ribosomal protein L15 [Crassostrea gigas]
OYG_10017572_10005320	gi|405961822|gb|EKC27566.1|/0/Serine/arginine repetitive matrix protein 1 [Crassostrea gigas]
OYG_10006772_10030410	gi|405961393|gb|EKC27203.1|/3.64229e-139/RNA-binding protein 25 [Crassostrea gigas]
OYG_10017095_10028216	gi|405973848|gb|EKC38538.1|/0/AT-rich interactive domain-containing protein 4B [Crassostrea gigas]
OYG_10010873_10023219	gi|405950795|gb|EKC18758.1|/0/Non-neuronal cytoplasmic intermediate filament protein [Crassostrea gigas]
OYG_10007860_10015235	gi|405951822|gb|EKC19701.1|/1.30737e-150/Collagen alpha-2(I) chain [Crassostrea gigas]
OYG_10023300_10032336	gi|405968720|gb|EKC33766.1|/0/hypothetical protein CGI_10023300 [Crassostrea gigas]
OYG_10028140_10012168	gi|405977517|gb|EKC41960.1|/0/40S ribosomal protein S23 [Crassostrea gigas]
OYG_10022621_10024378	gi|405973590|gb|EKC38295.1|/0/SCO-spondin [Crassostrea gigas]
OYG_10020961_10028078	gi|405958969|gb|EKC25047.1|/8.62604e-73/40S ribosomal protein S16 [Crassostrea gigas]
OYG_10017582_10033789	gi|405961832|gb|EKC27576.1|/1.54303e-139/Heat shock protein beta-1 [Crassostrea gigas]
OYG_10027082_10038947	gi|405972103|gb|EKC36890.1|/0/Cytadherence high molecular weight protein 2 [Crassostrea gigas]
OYG_10024554_10038469	gi|405964878|gb|EKC30320.1|/1.87035e-108/40S ribosomal protein S11 [Crassostrea gigas]
OYG_10010622_10014511	gi|405950944|gb|EKC18898.1|/0/Phospholipase D1 [Crassostrea gigas]
OYG_10003110_10015916	gi|405978716|gb|EKC43084.1|/0/Alpha-actinin, sarcomeric [Crassostrea gigas]
OYG_10022058_10004599	gi|405972789|gb|EKC37537.1|/1.02722e-133/60S ribosomal protein L7a [Crassostrea gigas]
OYG_10019268_10042157	gi|405970995|gb|EKC35855.1|/1.53352e-83/Transcription factor BTF3-like protein 4 [Crassostrea gigas]
OYG_10025534_10034927	gi|405973234|gb|EKC37958.1|/1.76286e-132/40S ribosomal protein S3 [Crassostrea gigas]
OYG_10013845_10025548	gi|405961963|gb|EKC27690.1|/0/Spectrin beta chain [Crassostrea gigas]
OYG_10001571_10037404	gi|405955753|gb|EKC22737.1|/6.06925e-139/Elongation factor 1-gamma [Crassostrea gigas]
OYG_10006989_10033084	gi|296531372|ref|NP_001171834.1|/6.08222e-74/radial spoke head 1-like [Saccoglossus kowalevskii]
OYG_10006980_10022665	gi|405952221|gb|EKC20059.1|/0/Trithorax group protein osa [Crassostrea gigas]
OYG_10022808_10022960	gi|405972457|gb|EKC37224.1|/6.7883e-160/Cyclic AMP-dependent transcription factor ATF-5 [Crassostrea gigas]
OYG_10002842_10042009	gi|405954687|gb|EKC22058.1|/1.32618e-60/40S ribosomal protein S30 [Crassostrea gigas]
OYG_10024289_10001291	gi|405963604|gb|EKC29166.1|/0/60S ribosomal protein L31 [Crassostrea gigas]
OYG_10024464_10004752	gi|405974670|gb|EKC39296.1|/0/Pescadillo-like protein [Crassostrea gigas]
OYG_10018261_10005837	gi|405977927|gb|EKC42351.1|/5.00267e-76/60S ribosomal protein L9 [Crassostrea gigas]
OYG_10025128_10024456	gi|405975073|gb|EKC39669.1|/0/GMP synthase [glutamine-hydrolyzing] [Crassostrea gigas]
OYG_10024579_10033437	gi|405974541|gb|EKC39176.1|/0/Actin, cytoplasmic [Crassostrea gigas]
OYG_10021111_10013919	gi|405969586|gb|EKC34548.1|/0/Inversin [Crassostrea gigas]
OYG_10025593_10009296	gi|405976015|gb|EKC40539.1|/0/hypothetical protein CGI_10025593 [Crassostrea gigas]
OYG_10022042_10035639	gi|405977176|gb|EKC41639.1|/0/Myosin-XV [Crassostrea gigas]
OYG_10002009_10035362	gi|405955467|gb|EKC22575.1|/1.32814e-161/ETS-related transcription factor Elf-5 [Crassostrea gigas]
OYG_10009015_10011854	gi|405957423|gb|EKC23634.1|/0/Transcription elongation regulator 1 [Crassostrea gigas]
OYG_10026346_10021699	gi|405968827|gb|EKC33856.1|/1.7812e-86/60S ribosomal protein L6 [Crassostrea gigas]
OYG_10021932_10023762	gi|405964991|gb|EKC30422.1|/0/Chromodomain-helicase-DNA-binding protein 9 [Crassostrea gigas]
OYG_10013933_10033268	gi|405957571|gb|EKC23773.1|/0/hypothetical protein CGI_10013933 [Crassostrea gigas]
OYG_10015394_10011243	gi|405969503|gb|EKC34471.1|/6.37159e-55/hypothetical protein CGI_10015394 [Crassostrea gigas]
OYG_10007640_10011899	gi|405969171|gb|EKC34162.1|/0/Splicing factor 3B subunit 1 [Crassostrea gigas]
OYG_10025721_10009026	gi|405973516|gb|EKC38224.1|/0/Spectrin alpha chain [Crassostrea gigas]
OYG_10011161_10011903	gi|405974501|gb|EKC39141.1|/3.81953e-123/Cisplatin resistance-associated overexpressed protein [Crassostrea gigas]
OYG_10018345_10035093	gi|156392253|ref|XP_001635963.1|/4.29186e-14/predicted protein [Nematostella vectensis]
OYG_10016803_10035342	gi|405970413|gb|EKC35321.1|/0/Myosin light chain kinase, smooth muscle [Crassostrea gigas]
OYG_10007862_10041512	gi|405951824|gb|EKC19703.1|/8.19769e-161/Collagen alpha-2(I) chain [Crassostrea gigas]
OYG_10020851_10015492	gi|405973444|gb|EKC38159.1|/9.35179e-85/Putative ribosome biogenesis protein RLP24 [Crassostrea gigas]
OYG_10020709_10013833	gi|405977618|gb|EKC42060.1|/0/IQ and AAA domain-containing protein 1 [Crassostrea gigas]
OYG_10005452_10005353	gi|405961704|gb|EKC27465.1|/0/hypothetical protein CGI_10005452 [Crassostrea gigas]
OYG_10027502_10031082	gi|405971092|gb|EKC35947.1|/0/Rootletin [Crassostrea gigas]
OYG_10011029_10029446	gi|405950809|gb|EKC18771.1|/0/Protocadherin Fat 4 [Crassostrea gigas]
OYG_10003086_10040001	gi|405972660|gb|EKC37417.1|/2.50935e-170/Nucleosome assembly protein 1-like 4 [Crassostrea gigas]
OYG_10005303_10010540	gi|405953082|gb|EKC20808.1|/0/G patch domain-containing protein 1 [Crassostrea gigas]
OYG_10023512_10015672	gi|405963144|gb|EKC28744.1|/0/hypothetical protein CGI_10023512 [Crassostrea gigas]
OYG_10018335_10006861	gi|115333358|gb|ABI94006.1|/8.39618e-78/ribosomal protein [Codakia orbicularis]
OYG_10024887_10039009	gi|405976546|gb|EKC41048.1|/0/Dynein heavy chain 10, axonemal [Crassostrea gigas]
OYG_10006889_10024102	gi|405970011|gb|EKC34950.1|/0/Myosin-10 [Crassostrea gigas]
OYG_10019706_10037434	gi|405965438|gb|EKC30814.1|/5.27075e-131/40S ribosomal protein S3a [Crassostrea gigas]
OYG_10024501_10000028	gi|405974703|gb|EKC39329.1|/0/ATP synthase subunit alpha, mitochondrial [Crassostrea gigas]
OYG_10005879_10040587	gi|405952704|gb|EKC20484.1|/0/Bullous pemphigoid antigen 1, isoforms 1/2/3/4 [Crassostrea gigas]
OYG_10004736_10012785	gi|405958506|gb|EKC24629.1|/0/hypothetical protein CGI_10004736 [Crassostrea gigas]
OYG_10012808_10018014	gi|405959422|gb|EKC25464.1|/1.37732e-84/60S ribosomal protein L14 [Crassostrea gigas]
OYG_10002456_10030238	gi|405955096|gb|EKC22339.1|/6.34592e-163/Tubulin alpha chain [Crassostrea gigas]
OYG_10022074_10038105	gi|405972803|gb|EKC37551.1|/0/Radial spoke head protein 4-like protein A [Crassostrea gigas]
OYG_10020662_10028799	gi|405974443|gb|EKC39086.1|/0/Adenosylhomocysteinase A [Crassostrea gigas]
OYG_10001592_10011205	gi|405971561|gb|EKC36393.1|/0/Zonadhesin [Crassostrea gigas]
OYG_10017309_10033408	gi|405962295|gb|EKC27987.1|/0/Radixin [Crassostrea gigas]
OYG_10009797_10036898	gi|405960652|gb|EKC26554.1|/0/60S ribosomal protein L17 [Crassostrea gigas]
OYG_10028202_10015236	gi|405977575|gb|EKC42018.1|/5.43947e-75/40S ribosomal protein S12 [Crassostrea gigas]
OYG_10010741_10034482	gi|405966327|gb|EKC31626.1|/0/Fatty acyl-CoA reductase 1 [Crassostrea gigas]
OYG_10003923_10036301	gi|405953900|gb|EKC21469.1|/3.53296e-21/60S ribosomal protein L38, partial [Crassostrea gigas]
OYG_10014616_10006704	gi|405950175|gb|EKC18177.1|/8.429e-84/hypothetical protein CGI_10014616 [Crassostrea gigas]
OYG_10022526_10017437	gi|405969879|gb|EKC34824.1|/0/Formin-binding protein 4 [Crassostrea gigas]
OYG_10007210_10025182	gi|405955330|gb|EKC22486.1|/8.08216e-40/JmjC domain-containing protein 8 [Crassostrea gigas]
OYG_10013347_10034704	gi|405974790|gb|EKC39411.1|/0/ATP synthase subunit beta, mitochondrial [Crassostrea gigas]
OYG_10003744_10015733	gi|405959000|gb|EKC25077.1|/0/Lysine-specific demethylase 3B [Crassostrea gigas]
OYG_10008607_10037175	gi|237862650|gb|ACR24950.1|/1.04458e-33/ribosomal protein L22 [Lepidochitona cinerea]
OYG_10017621_10033473	gi|405959675|gb|EKC25687.1|/0/Heat shock protein HSP 90-alpha 1 [Crassostrea gigas]
OYG_10026285_10026720	gi|405957868|gb|EKC24046.1|/2.23095e-180/UDP-glucuronic acid decarboxylase 1 [Crassostrea gigas]
OYG_10012077_10036479	gi|405961226|gb|EKC27060.1|/0/Uncharacterized protein in xynA 3'region [Crassostrea gigas]
OYG_10021647_10041781	gi|405977322|gb|EKC41780.1|/0/Polyadenylate-binding protein 4 [Crassostrea gigas]
OYG_10014767_10019901	gi|405970574|gb|EKC35468.1|/5.97394e-67/60S ribosomal protein L23a [Crassostrea gigas]
OYG_10024760_10026344	gi|405977877|gb|EKC42304.1|/0/Dysferlin [Crassostrea gigas]
OYG_10013025_10020445	gi|405973481|gb|EKC38193.1|/0/Catenin beta [Crassostrea gigas]
OYG_10028123_10041221	gi|405973812|gb|EKC38504.1|/0/Coiled-coil domain-containing protein 19, mitochondrial [Crassostrea gigas]
OYG_10023103_10021863	gi|405972170|gb|EKC36956.1|/0/Rho guanine nucleotide exchange factor 12 [Crassostrea gigas]
OYG_10002812_10021202	gi|405954717|gb|EKC22079.1|/0/Tryptophanyl-tRNA synthetase, cytoplasmic [Crassostrea gigas]
OYG_10016487_10024473	gi|405968566|gb|EKC33629.1|/0/Nuclear factor of activated T-cells 5 [Crassostrea gigas]
OYG_10009700_10032676	gi|405973201|gb|EKC37927.1|/0/hypothetical protein CGI_10009700 [Crassostrea gigas]
OYG_10014961_10015370	gi|405969117|gb|EKC34123.1|/0/Dynein heavy chain 7, axonemal [Crassostrea gigas]
OYG_10004762_10009736	gi|405953356|gb|EKC21036.1|/1.07403e-54/40S ribosomal protein S27-like protein [Crassostrea gigas]
OYG_10020386_10033863	gi|405964764|gb|EKC30213.1|/0/Putative RNA-binding protein Luc7-like 2 [Crassostrea gigas]
OYG_10028337_10021772	gi|405972336|gb|EKC37109.1|/0/Sodium- and chloride-dependent GABA transporter 2 [Crassostrea gigas]
OYG_10020544_10038831	gi|405978104|gb|EKC42518.1|/0/Afadin [Crassostrea gigas]
OYG_10008271_10025071	gi|405957797|gb|EKC23980.1|/0/Ankyrin repeat domain-containing protein 17 [Crassostrea gigas]
OYG_10005591_10013776	gi|405969654|gb|EKC34610.1|/0/Sodium/potassium-transporting ATPase subunit alpha [Crassostrea gigas]
OYG_10018834_10030585	gi|405974349|gb|EKC39002.1|/0/Extracellular superoxide dismutase [Cu-Zn] [Crassostrea gigas]
OYG_10024481_10010042	gi|405974686|gb|EKC39312.1|/7.31571e-162/hypothetical protein CGI_10024481 [Crassostrea gigas]
OYG_10021171_10007268	gi|405978794|gb|EKC43156.1|/0/Interferon regulatory factor 2 [Crassostrea gigas]
OYG_10014662_10026937	gi|405950170|gb|EKC18173.1|/0/FYN-binding protein [Crassostrea gigas]
OYG_10019530_10013689	gi|405958669|gb|EKC24774.1|/0/Ankyrin-2 [Crassostrea gigas]
OYG_10004091_10013181	gi|405953685|gb|EKC21299.1|/0/Regulator of differentiation 1 [Crassostrea gigas]
OYG_10021397_10039620	gi|405977042|gb|EKC41514.1|/5.1031e-80/Elongation factor 1-beta [Crassostrea gigas]
OYG_10010163_10007438	gi|405959361|gb|EKC25407.1|/0/Tubulin beta chain [Crassostrea gigas]
OYG_10017672_10032903	gi|405969398|gb|EKC34371.1|/0/Protein jagged-2 [Crassostrea gigas]
OYG_10000194_10028243	gi|405947249|gb|EKC17795.1|/1.54351e-153/60S ribosomal protein L4 [Crassostrea gigas]
OYG_10017221_10037140	gi|405974979|gb|EKC39582.1|/0/60 kDa SS-A/Ro ribonucleoprotein [Crassostrea gigas]
OYG_10025180_10026573	gi|48476115|gb|AAT44353.1|/4.2855e-93/cyclophilin [Crassostrea gigas]
OYG_10028871_10013499	gi|405978518|gb|EKC42898.1|/2.48094e-115/Plasminogen activator inhibitor 1 RNA-binding protein [Crassostrea gigas]
OYG_10015715_10015589	gi|308322535|gb|ADO28405.1|/6.39523e-30/40S ribosomal protein s15a [Ictalurus furcatus]
OYG_10021394_10015410	gi|405977039|gb|EKC41511.1|/8.60225e-105/hypothetical protein CGI_10021394 [Crassostrea gigas]
OYG_10016401_10010686	gi|405958293|gb|EKC24435.1|/0/hypothetical protein CGI_10016401 [Crassostrea gigas]
OYG_10026252_10025429	gi|405967048|gb|EKC32262.1|/0/Scaffold attachment factor B1 [Crassostrea gigas]
OYG_10006684_10028243	gi|405952344|gb|EKC20167.1|/0/60S ribosomal protein L4 [Crassostrea gigas]
OYG_10021481_10025699	gi|405958790|gb|EKC24882.1|/0/Arginine kinase [Crassostrea gigas]
OYG_10024583_10033434	gi|405974545|gb|EKC39180.1|/0/Collagen alpha-1(IX) chain [Crassostrea gigas]
OYG_10016949_10018735	gi|405961926|gb|EKC27659.1|/0/hypothetical protein CGI_10016949 [Crassostrea gigas]
OYG_10020238_10029740	gi|405971329|gb|EKC36172.1|/0/Spectrin beta chain, brain 4 [Crassostrea gigas]
OYG_10027514_10032648	gi|405971102|gb|EKC35957.1|/0/Serine/threonine-protein kinase PRP4-like protein [Crassostrea gigas]
OYG_10001554_10036936	gi|405945238|gb|EKC17230.1|/0/Eukaryotic initiation factor 4A-II, partial [Crassostrea gigas]
OYG_10015112_10020968	gi|91078908|ref|XP_967303.1|/1.39647e-62/PREDICTED: similar to AGAP006755-PA isoform 1 [Tribolium castaneum]
OYG_10016948_10018734	gi|405961925|gb|EKC27658.1|/0/Fibrocystin-L [Crassostrea gigas]
OYG_10009876_10014229	gi|405951077|gb|EKC19021.1|/3.49402e-82/40S ribosomal protein S19 [Crassostrea gigas]
OYG_10016652_10013251	gi|405957932|gb|EKC24108.1|/0/Fibrillin-1 [Crassostrea gigas]
OYG_10015734_10030156	gi|405967531|gb|EKC32680.1|/0/Retinoic acid receptor RXR-alpha [Crassostrea gigas]
OYG_10025682_10026817	gi|405976928|gb|EKC41406.1|/0/hypothetical protein CGI_10025682 [Crassostrea gigas]
OYG_10017921_10034519	gi|405957466|gb|EKC23674.1|/0/Dynein heavy chain 5, axonemal [Crassostrea gigas]
OYG_10018072_10014119	gi|405963180|gb|EKC28777.1|/2.41247e-127/Protein SET [Crassostrea gigas]
OYG_10019253_10030985	gi|198414180|ref|XP_002129626.1|/3.43145e-149/PREDICTED: similar to tektin 3 [Ciona intestinalis]
OYG_10009786_10024436	gi|405951123|gb|EKC19063.1|/0/Serine/threonine-protein kinase 10 [Crassostrea gigas]
OYG_10018916_10035060	gi|405978367|gb|EKC42766.1|/0/CREB-binding protein [Crassostrea gigas]
OYG_10022251_10020427	gi|405967117|gb|EKC32318.1|/0/Apoptotic chromatin condensation inducer in the nucleus [Crassostrea gigas]
OYG_10027462_10025910	gi|405963691|gb|EKC29247.1|/3.16409e-90/Cofilin [Crassostrea gigas]
OYG_10016534_10038348	gi|405965044|gb|EKC30472.1|/0/Neutral and basic amino acid transport protein rBAT [Crassostrea gigas]
OYG_10003005_10036392	gi|405954584|gb|EKC21984.1|/0/G patch domain-containing protein 8 [Crassostrea gigas]
OYG_10016246_10028201	gi|405963510|gb|EKC29075.1|/0/Exocyst complex component 2 [Crassostrea gigas]
OYG_10008570_10019084	gi|405951436|gb|EKC19349.1|/0/Zinc finger CCCH domain-containing protein 13 [Crassostrea gigas]
OYG_10027480_10007187	gi|405963708|gb|EKC29264.1|/1.50766e-134/RNA-binding protein PNO1 [Crassostrea gigas]
OYG_10010906_10034703	gi|405958707|gb|EKC24808.1|/0/Collagen alpha-2(I) chain [Crassostrea gigas]
OYG_10014148	gi|405950218|gb|EKC18218.1|/1.83091e-10/Transcription initiation factor TFIID subunit 5 [Crassostrea gigas]
OYG_10014153_10004321	gi|405950223|gb|EKC18223.1|/0/Supervillin [Crassostrea gigas]
OYG_10024998_10042030	gi|405965637|gb|EKC30999.1|/0/Tubulin alpha-1C chain [Crassostrea gigas]
OYG_10014473_10003756	gi|405966818|gb|EKC32055.1|/0/Putative ATP-dependent RNA helicase DDX5 [Crassostrea gigas]
OYG_10013176_10003373	gi|405954086|gb|EKC21617.1|/3.10271e-130/Severin [Crassostrea gigas]
OYG_10028458_10015319	gi|405977252|gb|EKC41711.1|/0/Serine/threonine-protein kinase DCLK3 [Crassostrea gigas]
OYG_10009651_10007409	gi|405951169|gb|EKC19106.1|/3.51637e-66/40S ribosomal protein S5 [Crassostrea gigas]
OYG_10023704_10027565	gi|405975722|gb|EKC40270.1|/0/Polyamine-modulated factor 1-binding protein 1 [Crassostrea gigas]
OYG_10026785_10020730	gi|405976696|gb|EKC41194.1|/0/BAH and coiled-coil domain-containing protein 1 [Crassostrea gigas]
OYG_10003521_10032082	gi|405962873|gb|EKC28512.1|/0/Filamin-C [Crassostrea gigas]
OYG_10013221_10029660	gi|405960920|gb|EKC26790.1|/0/transport protein Sec61 subunit alpha isoform 2, partial [Crassostrea gigas]
OYG_10020447_10040730	gi|405972952|gb|EKC37694.1|/0/Plastin-3 [Crassostrea gigas]
OYG_10008832_10035920	gi|405961779|gb|EKC27525.1|/0/hypothetical protein CGI_10008832 [Crassostrea gigas]
OYG_10017178_10015087	gi|405967652|gb|EKC32788.1|/0/hypothetical protein CGI_10017178 [Crassostrea gigas]
OYG_10019634_10039829	gi|405957030|gb|EKC23268.1|/0/Ras GTPase-activating-like protein IQGAP1 [Crassostrea gigas]
OYG_10012610_10039173	gi|405975834|gb|EKC40376.1|/0/Isocitrate dehydrogenase [NADP], mitochondrial [Crassostrea gigas]
OYG_10015729_10022822	gi|405967527|gb|EKC32676.1|/0/Nesprin-1 [Crassostrea gigas]
OYG_10002881_10006957	gi|405958312|gb|EKC24451.1|/0/Neuroglian [Crassostrea gigas]
OYG_10025647_10024356	gi|405976897|gb|EKC41375.1|/0/LSM14-like protein A [Crassostrea gigas]
OYG_10020432_10029492	gi|405974087|gb|EKC38757.1|/1.09068e-119/hypothetical protein CGI_10020432 [Crassostrea gigas]
OYG_10010417_10012447	gi|405963791|gb|EKC29337.1|/0/RNA-binding protein 39 [Crassostrea gigas]
OYG_10015202_10026183	gi|405959695|gb|EKC25702.1|/0/Clathrin heavy chain 1 [Crassostrea gigas]
OYG_10010657_10036027	gi|405964558|gb|EKC30029.1|/0/Histone-lysine N-methyltransferase MLL5 [Crassostrea gigas]
OYG_10024694_10016165	gi|405971705|gb|EKC36528.1|/0/Uncharacterized protein C14orf45-like protein [Crassostrea gigas]
OYG_10024268_10015696	gi|405963584|gb|EKC29146.1|/3.05448e-128/14-3-3 protein epsilon [Crassostrea gigas]
OYG_10000441_10020036	gi|405946392|gb|EKC17625.1|/0/Krueppel-like factor 5 [Crassostrea gigas]
OYG_10019462_10024733	gi|405962560|gb|EKC28224.1|/0/ETS-related transcription factor Elf-3 [Crassostrea gigas]
OYG_10022438_10010659	gi|405971196|gb|EKC36046.1|/2.80539e-177/Pre-mRNA-splicing factor RBM22 [Crassostrea gigas]
OYG_10027157_10013230	gi|405960231|gb|EKC26172.1|/0/Vigilin [Crassostrea gigas]
OYG_10007999_10010786	gi|405951754|gb|EKC19639.1|/0/Protocadherin-9 [Crassostrea gigas]
OYG_10011344_10005500	gi|405967851|gb|EKC32972.1|/0/hypothetical protein CGI_10011344 [Crassostrea gigas]
OYG_10026448_10025051	gi|405977373|gb|EKC41830.1|/0/Dynein heavy chain 1, axonemal [Crassostrea gigas]
OYG_10024355_10016605	gi|405958445|gb|EKC24572.1|/0/Thyroid receptor-interacting protein 11 [Crassostrea gigas]
OYG_10025410_10025791	gi|405961655|gb|EKC27420.1|/0/Fascin [Crassostrea gigas]
OYG_10015613_10016365	gi|405959281|gb|EKC25334.1|/0/Kinesin-like protein KIF16B [Crassostrea gigas]
OYG_10024047_10017296	gi|405958907|gb|EKC24990.1|/0/Laminin subunit beta-4 [Crassostrea gigas]
OYG_10013217_10029665	gi|405960917|gb|EKC26787.1|/0/Trans-acting T-cell-specific transcription factor GATA-3 [Crassostrea gigas]
OYG_10012871_10026503	gi|405960811|gb|EKC26686.1|/0/Phosphate carrier protein, mitochondrial [Crassostrea gigas]
OYG_10027383_10002212	gi|405964075|gb|EKC29597.1|/0/SWI/SNF complex subunit SMARCC2 [Crassostrea gigas]
OYG_10022396_10012763	gi|405970598|gb|EKC35491.1|/0/Citrate synthase, mitochondrial [Crassostrea gigas]
OYG_10020409_10019627	gi|405974068|gb|EKC38738.1|/0/Glucosamine--fructose-6-phosphate aminotransferase [isomerizing] 1 [Crassostrea gigas]
OYG_10004203_10039372	gi|405953660|gb|EKC21280.1|/0/Zinc finger protein 37 [Crassostrea gigas]
OYG_10014726_10025195	gi|405968797|gb|EKC33829.1|/7.76826e-156/Methenyltetrahydrofolate synthetase domain-containing protein [Crassostrea gigas]
OYG_10016806_10035337	gi|405970416|gb|EKC35324.1|/0/Titin [Crassostrea gigas]
OYG_10022464_10024439	gi|405971216|gb|EKC36066.1|/0/Sushi, nidogen and EGF-like domain-containing protein 1 [Crassostrea gigas]
OYG_10004737_10012785	gi|405958507|gb|EKC24630.1|/0/hypothetical protein CGI_10004737 [Crassostrea gigas]
OYG_10000077_10014066	gi|405947752|gb|EKC17889.1|/1.86342e-62/60S ribosomal protein L17 [Crassostrea gigas]
OYG_10026970_10014722	gi|405975395|gb|EKC39961.1|/0/Chromodomain-helicase-DNA-binding protein 1 [Crassostrea gigas]
OYG_10025609_10019196	gi|405976029|gb|EKC40553.1|/0/Actin-related protein 2/3 complex subunit 1A [Crassostrea gigas]
OYG_10022433_10023808	gi|405971192|gb|EKC36042.1|/4.01249e-105/hypothetical protein CGI_10022433 [Crassostrea gigas]
OYG_10013668_10028435	gi|405950339|gb|EKC18334.1|/0/Protocadherin-11 X-linked [Crassostrea gigas]
OYG_10025536_10034926	gi|405973235|gb|EKC37959.1|/0/Protocadherin Fat 1 [Crassostrea gigas]
OYG_10008589_10025424	gi|405976168|gb|EKC40685.1|/0/Activating signal cointegrator 1 complex subunit 3 [Crassostrea gigas]
OYG_10000384_10016784	gi|405974492|gb|EKC39132.1|/1.19948e-61/40S ribosomal protein S14 [Crassostrea gigas]
OYG_10028365_10041730	gi|405972360|gb|EKC37133.1|/0/Calpain-7-like protein [Crassostrea gigas]
OYG_10021835_10031857	gi|405964921|gb|EKC30360.1|/0/Proactivator polypeptide [Crassostrea gigas]
OYG_10012193_10027977	gi|405968419|gb|EKC33492.1|/0/FH2 domain-containing protein 1 [Crassostrea gigas]
OYG_10002641_10034258	gi|405954900|gb|EKC22210.1|/0/Pinin [Crassostrea gigas]
OYG_10012096_10010026	gi|405963852|gb|EKC29390.1|/0/Dynein heavy chain 7, axonemal [Crassostrea gigas]
OYG_10010933_10002874	gi|405958864|gb|EKC24948.1|/3.43728e-69/hypothetical protein CGI_10010933 [Crassostrea gigas]
OYG_10024228_10020808	gi|405972927|gb|EKC37673.1|/1.02391e-170/hypothetical protein CGI_10024228 [Crassostrea gigas]
OYG_10006016_10021066	gi|405952674|gb|EKC20458.1|/5.0349e-103/Myophilin [Crassostrea gigas]
OYG_10002359_10040137	gi|405955165|gb|EKC22384.1|/0/hypothetical protein CGI_10002359 [Crassostrea gigas]
OYG_10019631_10039831	gi|405957027|gb|EKC23265.1|/3.28196e-129/Heterogeneous nuclear ribonucleoprotein K [Crassostrea gigas]
OYG_10013319_10040831	gi|405966106|gb|EKC31426.1|/4.36046e-12/Arginine and glutamate-rich protein 1-A [Crassostrea gigas]
OYG_10008713_10037201	gi|405971141|gb|EKC35995.1|/0/Zinc finger CCCH domain-containing protein 3 [Crassostrea gigas]
OYG_10014339_10033090	gi|405962502|gb|EKC28171.1|/0/hypothetical protein CGI_10014339 [Crassostrea gigas]
OYG_10000905_10033688	gi|405960011|gb|EKC25966.1|/1.17139e-67/Elongation factor 1-delta [Crassostrea gigas]
OYG_10000402_10033678	gi|405946497|gb|EKC17653.1|/7.62029e-46/Histone H1-delta [Crassostrea gigas]
OYG_10020680_10014786	gi|405974460|gb|EKC39103.1|/3.23706e-149/Ribosome biogenesis protein NSA2-like protein [Crassostrea gigas]
OYG_10007771_10032721	gi|405973316|gb|EKC38036.1|/0/Lysine-specific demethylase 5A [Crassostrea gigas]
OYG_10012069_10030846	gi|405961218|gb|EKC27052.1|/0/Serine/threonine-protein kinase WNK1 [Crassostrea gigas]
OYG_10008468_10012266	gi|405951532|gb|EKC19436.1|/0/CAP-Gly domain-containing linker protein 1 [Crassostrea gigas]
OYG_10021971_10038165	gi|405964694|gb|EKC30147.1|/2.61579e-83/Myosin regulatory light chain sqh [Crassostrea gigas]
OYG_10017632_10037530	gi|405973079|gb|EKC37811.1|/0/hypothetical protein CGI_10017632 [Crassostrea gigas]
OYG_10020318_10038068	gi|405970751|gb|EKC35627.1|/0/WD repeat-containing protein 65 [Crassostrea gigas]
OYG_10021602	gi|405962640|gb|EKC28297.1|/2.50777e-19/hypothetical protein CGI_10021602 [Crassostrea gigas]
OYG_10026239_10010577	gi|405967037|gb|EKC32251.1|/1.01123e-93/Ornithine decarboxylase antizyme 1 [Crassostrea gigas]
OYG_10020933_10030914	gi|405957013|gb|EKC23252.1|/0/B-cell linker protein [Crassostrea gigas]
OYG_10006923_10010814	gi|405969136|gb|EKC34134.1|/0/Ceruloplasmin [Crassostrea gigas]
OYG_10007658_10018016	gi|405971875|gb|EKC36681.1|/0/Hemicentin-1 [Crassostrea gigas]
OYG_10025899_10015542	gi|405968294|gb|EKC33376.1|/0/Serine/threonine-protein kinase PINK1, mitochondrial [Crassostrea gigas]
OYG_10023066_10039323	gi|405959401|gb|EKC25446.1|/0/Disabled-like protein 2-interacting protein [Crassostrea gigas]
OYG_10016784_10022468	gi|405950014|gb|EKC18023.1|/0/Splicing factor, arginine/serine-rich 8 [Crassostrea gigas]
OYG_10006614_10033376	gi|405957766|gb|EKC23952.1|/0/hypothetical protein CGI_10006614 [Crassostrea gigas]
OYG_10025017_10041337	gi|405965654|gb|EKC31016.1|/0/Histone acetyltransferase MYST4 [Crassostrea gigas]
OYG_10001659_10033687	gi|405955681|gb|EKC22700.1|/0/Elongation factor 1-beta [Crassostrea gigas]
OYG_10009575_10012474	gi|405969825|gb|EKC34773.1|/0/E3 ubiquitin-protein ligase HUWE1 [Crassostrea gigas]
OYG_10001653_10036282	gi|405966986|gb|EKC32205.1|/0/Paramyosin [Crassostrea gigas]
OYG_10022755_10005603	gi|405973361|gb|EKC38080.1|/0/Zinc finger CCCH domain-containing protein 11A [Crassostrea gigas]
OYG_10013989_10029329	gi|405950263|gb|EKC18261.1|/1.35509e-178/Integral membrane protein 2A [Crassostrea gigas]
OYG_10020353_10014480	gi|405964737|gb|EKC30186.1|/0/Signal peptide, CUB and EGF-like domain-containing protein 3 [Crassostrea gigas]
OYG_10016870_10011028	gi|405960507|gb|EKC26428.1|/0/Pre-mRNA-splicing factor CWC22-like protein [Crassostrea gigas]
OYG_10003794_10037071	gi|405953995|gb|EKC21546.1|/0/hypothetical protein CGI_10003794 [Crassostrea gigas]
OYG_10011187_10006268	gi|405973740|gb|EKC38433.1|/0/Translationally-controlled tumor-like protein [Crassostrea gigas]
OYG_10021188_10041942	gi|405978809|gb|EKC43171.1|/0/Serine/threonine-protein phosphatase 2A 65 kDa regulatory subunit A alpha isoform [Crassostrea gigas]
OYG_10006791_10019419	gi|405952288|gb|EKC20118.1|/0/Tax1-binding protein 1-like protein B [Crassostrea gigas]
OYG_10012729_10013962	gi|405969480|gb|EKC34449.1|/0/LIM domain and actin-binding protein 1 [Crassostrea gigas]
OYG_10010740_10034483	gi|405966326|gb|EKC31625.1|/2.32347e-81/40S ribosomal protein S13 [Crassostrea gigas]
OYG_10017767_10021699	gi|405959789|gb|EKC25781.1|/2.72281e-111/60S ribosomal protein L6 [Crassostrea gigas]
OYG_10006272_10015348	gi|405958653|gb|EKC24761.1|/0/hypothetical protein CGI_10006272 [Crassostrea gigas]
OYG_10016397_10037723	gi|405958289|gb|EKC24431.1|/0/Histone-lysine N-methyltransferase MLL3 [Crassostrea gigas]
OYG_10012684_10007126	gi|405972993|gb|EKC37733.1|/0/Ras-like GTP-binding protein Rho1 [Crassostrea gigas]
OYG_10012577_10014904	gi|405973830|gb|EKC38521.1|/1.38239e-133/Enkurin [Crassostrea gigas]
OYG_10003773_10037329	gi|405953973|gb|EKC21529.1|/0/Protocadherin Fat 4 [Crassostrea gigas]
OYG_10019080_10023158	gi|405963261|gb|EKC28852.1|/0/Guanine nucleotide-binding protein subunit beta [Crassostrea gigas]
OYG_10017861_10034661	gi|405968902|gb|EKC33928.1|/0/Hypoxia-inducible factor 1 alpha [Crassostrea gigas]
OYG_10007662_10008408	gi|405951889|gb|EKC19760.1|/0/Serine/threonine-protein kinase Pim-3 [Crassostrea gigas]
OYG_10020303_10008194	gi|405970647|gb|EKC35536.1|/0/hypothetical protein CGI_10020303 [Crassostrea gigas]
OYG_10015210_10015603	gi|405959703|gb|EKC25710.1|/1.45631e-72/Protein BTG1 [Crassostrea gigas]
OYG_10006000_10027331	gi|405952649|gb|EKC20435.1|/0/S-adenosylmethionine synthetase isoform type-1 [Crassostrea gigas]
OYG_10020105_10032748	gi|405971745|gb|EKC36560.1|/6.21798e-104/GTP-binding nuclear protein Ran [Crassostrea gigas]
OYG_10021159_10021154	gi|405978782|gb|EKC43144.1|/6.93213e-86/Nucleoside diphosphate kinase B [Crassostrea gigas]
OYG_10024999_10042031	gi|405965638|gb|EKC31000.1|/0/Tubulin alpha-1C chain [Crassostrea gigas]
OYG_10014601_10020718	gi|405963739|gb|EKC29292.1|/0/EF-hand calcium-binding domain-containing protein 6 [Crassostrea gigas]
OYG_10027709_10037566	gi|405962789|gb|EKC28432.1|/0/Rap guanine nucleotide exchange factor 2 [Crassostrea gigas]
OYG_10026387_10029374	gi|405968863|gb|EKC33892.1|/2.04725e-150/Lysosomal-associated transmembrane protein 4A [Crassostrea gigas]
OYG_10011819_10038866	gi|405950593|gb|EKC18571.1|/0/MAP kinase-interacting serine/threonine-protein kinase 1 [Crassostrea gigas]
OYG_10012822_10032054	gi|405960149|gb|EKC26094.1|/0/Blastula protease 10 [Crassostrea gigas]
OYG_10005784_10017687	gi|405966779|gb|EKC32019.1|/0/Cytochrome b-c1 complex subunit 2, mitochondrial [Crassostrea gigas]
OYG_10003625_10033131	gi|405958107|gb|EKC24267.1|/0/Poly [ADP-ribose] polymerase 1 [Crassostrea gigas]
OYG_10016431_10006302	gi|405963345|gb|EKC28928.1|/0/Myosin-VIIa [Crassostrea gigas]
OYG_10016947_10008234	gi|405961924|gb|EKC27657.1|/0/Microtubule-actin cross-linking factor 1, isoforms 1/2/3/5, partial [Crassostrea gigas]
OYG_10022483_10014756	gi|405965548|gb|EKC30914.1|/0/Adenylyl cyclase-associated protein 1 [Crassostrea gigas]
OYG_10013958_10038766	gi|405964424|gb|EKC29912.1|/0/hypothetical protein CGI_10013958 [Crassostrea gigas]
OYG_10002917_10015879	gi|405969159|gb|EKC34153.1|/0/hypothetical protein CGI_10002917 [Crassostrea gigas]
OYG_10001849_10040840	gi|405955566|gb|EKC22635.1|/0/Dopamine beta-hydroxylase, partial [Crassostrea gigas]
OYG_10009534_10010654	gi|405961156|gb|EKC27001.1|/0/Myosin-XVI [Crassostrea gigas]
OYG_10024475_10023284	gi|405974681|gb|EKC39307.1|/0/Major vault protein [Crassostrea gigas]
OYG_10008688_10037758	gi|405951454|gb|EKC19365.1|/4.84359e-155/Outer dense fiber protein 3 [Crassostrea gigas]
OYG_10013334_10013749	gi|405957073|gb|EKC23309.1|/0/VWFA and cache domain-containing protein 1 [Crassostrea gigas]
OYG_10014372_10029854	gi|405961425|gb|EKC27229.1|/0/Neural-cadherin [Crassostrea gigas]
OYG_10020475_10021057	gi|405972976|gb|EKC37718.1|/0/NF-kappa-B inhibitor cactus [Crassostrea gigas]
OYG_10006935_10015844	gi|405952227|gb|EKC20064.1|/0/Pre-mRNA-processing factor 39 [Crassostrea gigas]
OYG_10012378_10019025	gi|405959755|gb|EKC25749.1|/0/Centriolin [Crassostrea gigas]
OYG_10028774_10008664	gi|405965787|gb|EKC31141.1|/0/hypothetical protein CGI_10028774 [Crassostrea gigas]
OYG_10011523_10006896	gi|405950711|gb|EKC18680.1|/0/Microtubule-associated serine/threonine-protein kinase 4, partial [Crassostrea gigas]
OYG_10000573_10037404	gi|405946105|gb|EKC17563.1|/2.71653e-50/Elongation factor 1-gamma [Crassostrea gigas]
OYG_10007248_10022039	gi|405971234|gb|EKC36081.1|/0/Metastasis suppressor protein 1 [Crassostrea gigas]
OYG_10023099_10026432	gi|405972166|gb|EKC36952.1|/1.53316e-48/60S ribosomal protein L30 [Crassostrea gigas]
OYG_10027579_10005585	gi|405969928|gb|EKC34871.1|/0/von Willebrand factor D and EGF domain-containing protein [Crassostrea gigas]
OYG_10017454_10027290	gi|405965301|gb|EKC30683.1|/0/Mitochondrial-processing peptidase subunit beta [Crassostrea gigas]
OYG_10010679_10018177	gi|405960078|gb|EKC26028.1|/1.15008e-16/hypothetical protein CGI_10010679 [Crassostrea gigas]
OYG_10021712_10035524	gi|405969780|gb|EKC34731.1|/0/Far upstream element-binding protein 3 [Crassostrea gigas]
OYG_10007280_10017544	gi|405958833|gb|EKC24921.1|/0/A-kinase anchor protein 13 [Crassostrea gigas]
OYG_10016028_10031618	gi|405971029|gb|EKC35887.1|/0/Katanin p60 ATPase-containing subunit [Crassostrea gigas]
OYG_10006498_10008696	gi|405964605|gb|EKC30070.1|/0/FERM domain-containing protein 4A [Crassostrea gigas]
OYG_10027130_10023752	gi|405960205|gb|EKC26146.1|/0/Reticulocyte-binding protein 2-like protein a [Crassostrea gigas]
OYG_10020015_10017495	gi|405966381|gb|EKC31674.1|/0/Dynein heavy chain 6, axonemal [Crassostrea gigas]
OYG_10021888_10022022	gi|405957528|gb|EKC23732.1|/0/hypothetical protein CGI_10021888 [Crassostrea gigas]
OYG_10020841_10027398	gi|405973436|gb|EKC38151.1|/0/Formin-2 [Crassostrea gigas]
OYG_10027758_10026991	gi|405962829|gb|EKC28472.1|/0/LIM domain only protein 7 [Crassostrea gigas]
OYG_10004418_10036924	gi|405975581|gb|EKC40137.1|/0/Rho-associated protein kinase 2 [Crassostrea gigas]
OYG_10004108_10036973	gi|405953697|gb|EKC21309.1|/0/Sterol regulatory element-binding protein 1 [Crassostrea gigas]
OYG_10022245_10029955	gi|405967111|gb|EKC32312.1|/0/Protein Shroom3 [Crassostrea gigas]
OYG_10028273_10016817	gi|405960861|gb|EKC26735.1|/0/Protein quaking-B [Crassostrea gigas]
OYG_10020847_10032945	gi|405973442|gb|EKC38157.1|/0/Nicotinamide riboside kinase 1 [Crassostrea gigas]
OYG_10010028_10031625	gi|405975469|gb|EKC40032.1|/0/Tektin-3 [Crassostrea gigas]
OYG_10002360_10032411	gi|405955166|gb|EKC22385.1|/0/hypothetical protein CGI_10002360 [Crassostrea gigas]
OYG_10028190_10030180	gi|405977564|gb|EKC42007.1|/9.91106e-61/Low-density lipoprotein receptor [Crassostrea gigas]
OYG_10026431_10028018	gi|405977356|gb|EKC41813.1|/7.38552e-100/hypothetical protein CGI_10026431 [Crassostrea gigas]
OYG_10028542_10007909	gi|405965494|gb|EKC30863.1|/0/DnaJ-like protein subfamily B member 11 [Crassostrea gigas]
OYG_10005467_10032503	gi|405965222|gb|EKC30619.1|/0/Centrosome and spindle pole-associated protein 1 [Crassostrea gigas]
OYG_10007073_10030858	gi|405952169|gb|EKC20011.1|/0/hypothetical protein CGI_10007073 [Crassostrea gigas]
OYG_10013186_10013391	gi|405957411|gb|EKC23623.1|/0/Neurogenic locus Notch protein [Crassostrea gigas]
OYG_10027458_10029140	gi|405963687|gb|EKC29243.1|/8.85311e-114/Peptidyl-prolyl cis-trans isomerase B [Crassostrea gigas]
OYG_10015121_10020977	gi|405970174|gb|EKC35104.1|/0/Microtubule-associated protein 2 [Crassostrea gigas]
OYG_10012597_10009570	gi|405960392|gb|EKC26319.1|/0/hypothetical protein CGI_10012597 [Crassostrea gigas]
OYG_10006488_10036626	gi|405952425|gb|EKC20239.1|/0/Baculoviral IAP repeat-containing protein 6 [Crassostrea gigas]
OYG_10006336_10042112	gi|405952485|gb|EKC20290.1|/0/Uncharacterized protein C3orf63-like protein [Crassostrea gigas]
OYG_10002919	gi|405961897|gb|EKC27633.1|/1.12798e-79/60S ribosomal protein L32 [Crassostrea gigas]
OYG_10017168_10026472	gi|405966072|gb|EKC31394.1|/0/Putative adenylate kinase 7 [Crassostrea gigas]
OYG_10004652_10011846	gi|405953394|gb|EKC21066.1|/0/Dynein heavy chain, cytoplasmic [Crassostrea gigas]
OYG_10006312_10023649	gi|405952506|gb|EKC20307.1|/0/hypothetical protein CGI_10006312 [Crassostrea gigas]
OYG_10025110_10015821	gi|405975057|gb|EKC39653.1|/0/Myosin heavy chain, striated muscle [Crassostrea gigas]
OYG_10012186_10041846	gi|405968415|gb|EKC33488.1|/0/Gem-associated protein 5 [Crassostrea gigas]
OYG_10020325_10021271	gi|405970758|gb|EKC35634.1|/0/Tyrosine-protein phosphatase Lar [Crassostrea gigas]
OYG_10007212_10038829	gi|405952153|gb|EKC19997.1|/5.69951e-149/Heterogeneous nuclear ribonucleoprotein H [Crassostrea gigas]
OYG_10015197_10012211	gi|405959691|gb|EKC25698.1|/4.13243e-90/Cytochrome c oxidase subunit 5A, mitochondrial [Crassostrea gigas]
OYG_10004583_10010127	gi|405976974|gb|EKC41449.1|/0/dispatched-like protein 1 [Crassostrea gigas]
OYG_10007582_10006234	gi|405962864|gb|EKC28505.1|/0/Protein SON [Crassostrea gigas]
OYG_10011327_10013940	gi|405950771|gb|EKC18736.1|/0/E3 ubiquitin-protein ligase TRIM33 [Crassostrea gigas]
OYG_10016822_10033739	gi|301618323|ref|XP_002938562.1|/5.08209e-79/PREDICTED: leukocyte receptor cluster member 8 homolog [Xenopus (Silurana) tropicalis]
OYG_10016808_10035337	gi|405970417|gb|EKC35325.1|/0/Titin [Crassostrea gigas]
OYG_10024245_10022705	gi|405963565|gb|EKC29127.1|/0/Septin-2 [Crassostrea gigas]
OYG_10026048_10041636	gi|405964146|gb|EKC29663.1|/0/Protein disulfide-isomerase [Crassostrea gigas]
OYG_10026832_10009323	gi|405969742|gb|EKC34695.1|/4.78054e-148/Lys-63-specific deubiquitinase BRCC36 [Crassostrea gigas]
OYG_10018768_10023038	gi|405970214|gb|EKC35142.1|/0/Ataxin-2 [Crassostrea gigas]
OYG_10013164_10030930	gi|405967637|gb|EKC32774.1|/3.72532e-160/Tropomyosin [Crassostrea gigas]
OYG_10024116_10016415	gi|405960332|gb|EKC26263.1|/0/hypothetical protein CGI_10024116 [Crassostrea gigas]
OYG_10022149_10017931	gi|405970862|gb|EKC35729.1|/3.60419e-67/hypothetical protein CGI_10022149 [Crassostrea gigas]
OYG_10026447_10025053	gi|405977372|gb|EKC41829.1|/0/Cyclic AMP-responsive element-binding protein 3-like protein 2 [Crassostrea gigas]
OYG_10023109_10014803	gi|405972176|gb|EKC36962.1|/0/Neurexin-1-alpha [Crassostrea gigas]
OYG_10021948_10028187	gi|405965007|gb|EKC30438.1|/0/DNA-directed RNA polymerase II subunit RPB1 [Crassostrea gigas]
OYG_10014323_10041044	gi|405960015|gb|EKC25968.1|/0/Transient receptor potential cation channel subfamily M member 3 [Crassostrea gigas]
OYG_10028683_10008321	gi|405976453|gb|EKC40959.1|/0/MICAL-like protein 2 [Crassostrea gigas]
OYG_10027282_10040642	gi|405978823|gb|EKC43184.1|/0/Intersectin-1 [Crassostrea gigas]
OYG_10005776_10026605	gi|405960636|gb|EKC26540.1|/0/Leucine-rich repeat-containing protein 16A [Crassostrea gigas]
OYG_10025795_10006099	gi|405969462|gb|EKC34433.1|/0/hypothetical protein CGI_10025795 [Crassostrea gigas]
OYG_10023072_10017951	gi|296531416|ref|NP_001171849.1|/2.32955e-139/flotillin-1 [Saccoglossus kowalevskii]
OYG_10006210_10019420	gi|405952540|gb|EKC20338.1|/0/Uncharacterized protein C3orf63 [Crassostrea gigas]
OYG_10009208_10026784	gi|405959506|gb|EKC25536.1|/0/Ornithine decarboxylase [Crassostrea gigas]
OYG_10009011_10021276	gi|405957420|gb|EKC23631.1|/0/Alstrom syndrome protein 1 [Crassostrea gigas]
OYG_10020431_10029491	gi|405974086|gb|EKC38756.1|/0/Coiled-coil domain-containing protein 63 [Crassostrea gigas]
OYG_10022016_10011427	gi|405968450|gb|EKC33522.1|/0/Calcium-transporting ATPase sarcoplasmic/endoplasmic reticulum type [Crassostrea gigas]
OYG_10012611_10039174	gi|405975835|gb|EKC40377.1|/0/NAD(P) transhydrogenase, mitochondrial [Crassostrea gigas]
OYG_10022355_10027627	gi|405959303|gb|EKC25355.1|/0/Titin [Crassostrea gigas]
OYG_10021552_10034655	gi|405966133|gb|EKC31451.1|/0/Rap guanine nucleotide exchange factor 1 [Crassostrea gigas]
OYG_10006344_10013545	gi|405966542|gb|EKC31816.1|/0/Putative histone-lysine N-methyltransferase ASH1L [Crassostrea gigas]
OYG_10005864_10033790	gi|405952754|gb|EKC20528.1|/0/ATP-binding cassette sub-family A member 1 [Crassostrea gigas]
OYG_10006133_10029864	gi|405957291|gb|EKC23514.1|/2.58651e-56/Fibrillin-3 [Crassostrea gigas]
OYG_10008697_10034693	gi|405951463|gb|EKC19373.1|/0/Bromodomain adjacent to zinc finger domain protein 2B [Crassostrea gigas]
OYG_10019417_10013481	gi|405973136|gb|EKC37867.1|/3.2613e-166/Homeobox protein Nkx-2.6 [Crassostrea gigas]
OYG_10023805_10014234	gi|405963883|gb|EKC29415.1|/1.33734e-123/hypothetical protein CGI_10023805 [Crassostrea gigas]
OYG_10016510_10041886	gi|405960049|gb|EKC26001.1|/0/Sperm-associated antigen 17 [Crassostrea gigas]
OYG_10023422_10017825	gi|405969345|gb|EKC34321.1|/0/Ubiquitin-associated protein 2 [Crassostrea gigas]
OYG_10011359_10027472	gi|405962216|gb|EKC27916.1|/0/hypothetical protein CGI_10011359 [Crassostrea gigas]
OYG_10028754_10022429	gi|405965769|gb|EKC31123.1|/0/hypothetical protein CGI_10028754 [Crassostrea gigas]
OYG_10027273_10017055	gi|405978815|gb|EKC43176.1|/0/Transcriptional regulator ATRX [Crassostrea gigas]
OYG_10019489_10006970	gi|405973142|gb|EKC37872.1|/0/Actin-related protein 3 [Crassostrea gigas]
OYG_10003224_10028944	gi|405954369|gb|EKC21831.1|/0/hypothetical protein CGI_10003224 [Crassostrea gigas]
OYG_10010157_10014253	gi|405951047|gb|EKC18994.1|/0/Cyclin-L1 [Crassostrea gigas]
OYG_10026683_10032363	gi|405978205|gb|EKC42615.1|/0/Dual oxidase [Crassostrea gigas]
OYG_10020054_10035291	gi|405974836|gb|EKC39449.1|/0/Uncharacterized protein C3orf16 [Crassostrea gigas]
OYG_10006022_10023576	gi|405952662|gb|EKC20447.1|/0/C-jun-amino-terminal kinase-interacting protein 4 [Crassostrea gigas]
OYG_10007985_10010172	gi|405957441|gb|EKC23651.1|/0/hypothetical protein CGI_10007985 [Crassostrea gigas]
OYG_10021472_10026700	gi|405958782|gb|EKC24874.1|/0/SLIT-ROBO Rho GTPase-activating protein 1 [Crassostrea gigas]
OYG_10018618_10026093	gi|405976131|gb|EKC40650.1|/0/Protein outspread [Crassostrea gigas]
OYG_10016170_10030760	gi|405950037|gb|EKC18045.1|/0/Bifunctional protein NCOAT [Crassostrea gigas]
OYG_10003373_10018541	gi|405954236|gb|EKC21734.1|/0/Putative molluscan insulin-related peptide(s) receptor [Crassostrea gigas]
OYG_10022223_10010840	-
OYG_10007922_10014339	gi|405951796|gb|EKC19677.1|/0/hypothetical protein CGI_10007922 [Crassostrea gigas]
OYG_10020890_10038213	gi|405973942|gb|EKC38629.1|/0/Pre-mRNA-processing-splicing factor 8, partial [Crassostrea gigas]
OYG_10001764	gi|226247265|gb|ACO40198.1|/2.60965e-24/NADH dehydrogenase subunit 5 [Crassostrea angulata]
OYG_10026383_10019185	gi|405968860|gb|EKC33889.1|/0/Phosphatidylinositol 3-kinase regulatory subunit alpha [Crassostrea gigas]
OYG_10014126_10005104	gi|405950254|gb|EKC18253.1|/0/Tyrosine-protein kinase PR2 [Crassostrea gigas]
OYG_10010785_10033902	gi|405950889|gb|EKC18846.1|/1.11353e-113/CD63 antigen [Crassostrea gigas]
OYG_10005633_10036775	gi|405952922|gb|EKC20673.1|/2.69257e-178/Calmodulin-5/6/7/8 [Crassostrea gigas]
OYG_10019922_10038812	gi|405958410|gb|EKC24540.1|/0/Eyes absent-like protein 1 [Crassostrea gigas]
OYG_10016662_10026567	gi|405957939|gb|EKC24115.1|/0/Dual specificity protein kinase CLK2 [Crassostrea gigas]
OYG_10006851_10033065	gi|405952269|gb|EKC20101.1|/0/hypothetical protein CGI_10006851 [Crassostrea gigas]
OYG_10010706_10013779	gi|405969898|gb|EKC34842.1|/0/Tight junction protein ZO-1, partial [Crassostrea gigas]
OYG_10020967_10015791	gi|405958975|gb|EKC25053.1|/0/hypothetical protein CGI_10020967 [Crassostrea gigas]
OYG_10012339_10020416	gi|291231836|ref|XP_002735862.1|/0/PREDICTED: EFHC2 protein-like [Saccoglossus kowalevskii]
OYG_10007011_10027007	gi|405967339|gb|EKC32513.1|/0/Fibropellin-3 [Crassostrea gigas]
OYG_10019689_10032022	gi|405959245|gb|EKC25302.1|/0/Ankyrin-1 [Crassostrea gigas]
OYG_10020675_10038111	gi|405974456|gb|EKC39099.1|/0/DNA polymerase kappa [Crassostrea gigas]
OYG_10026255_10007348	gi|405967051|gb|EKC32265.1|/0/Forkhead box protein K1 [Crassostrea gigas]
OYG_10007224_10022138	gi|405957589|gb|EKC23790.1|/0/Active breakpoint cluster region-related protein [Crassostrea gigas]
OYG_10011943_10036960	gi|405959166|gb|EKC25228.1|/0/AMY-1-associating protein expressed in testis 1 [Crassostrea gigas]
OYG_10027232_10026012	gi|405971500|gb|EKC36335.1|/0/Dedicator of cytokinesis protein 1 [Crassostrea gigas]
OYG_10019175_10014894	gi|405966436|gb|EKC31723.1|/2.09679e-114/Rho GDP-dissociation inhibitor 1 [Crassostrea gigas]
OYG_10022558_10039514	gi|405970532|gb|EKC35428.1|/0/Septin-2 [Crassostrea gigas]
OYG_10008558_10005144	gi|405951573|gb|EKC19474.1|/0/unc-93-like protein A [Crassostrea gigas]
OYG_10016569_10013798	gi|405974270|gb|EKC38929.1|/0/5'-AMP-activated protein kinase subunit beta-2 [Crassostrea gigas]
OYG_10003829_10016073	gi|405953981|gb|EKC21535.1|/0/60S ribosomal protein L28 [Crassostrea gigas]
OYG_10003886_10007326	gi|405953867|gb|EKC21442.1|/0/Septin-7 [Crassostrea gigas]
OYG_10024640_10035267	gi|405977703|gb|EKC42139.1|/0/Serine/threonine-protein kinase TAO1 [Crassostrea gigas]
OYG_10020563_10037674	gi|405978120|gb|EKC42534.1|/0/Putative helicase with zinc finger domain [Crassostrea gigas]
OYG_10027022_10013528	gi|405971658|gb|EKC36483.1|/0/Cathepsin B [Crassostrea gigas]
OYG_10015828_10016970	gi|405975201|gb|EKC39783.1|/0/SH3 domain-containing guanine exchange factor [Crassostrea gigas]
OYG_10017555_10009399	gi|405973061|gb|EKC37796.1|/0/Partitioning defective 3-like protein [Crassostrea gigas]
OYG_10022856_10008022	gi|405966738|gb|EKC31981.1|/0/Eukaryotic translation initiation factor 4 gamma 3 [Crassostrea gigas]
OYG_10012680_10003874	gi|405965083|gb|EKC30508.1|/0/Band 4.1-like protein 3 [Crassostrea gigas]
OYG_10021851_10037669	gi|405976087|gb|EKC40607.1|/0/Splicing factor U2AF 50 kDa subunit [Crassostrea gigas]
OYG_10010851_10025644	gi|405950863|gb|EKC18822.1|/0/hypothetical protein CGI_10010851 [Crassostrea gigas]
OYG_10026395_10040000	gi|405968869|gb|EKC33898.1|/0/Rho GTPase-activating protein 21 [Crassostrea gigas]
OYG_10004563_10021947	gi|405953430|gb|EKC21093.1|/0/Ribosome-binding protein 1 [Crassostrea gigas]
OYG_10021428_10027077	gi|405968887|gb|EKC33914.1|/0/Epidermal growth factor receptor kinase substrate 8-like protein 1 [Crassostrea gigas]
OYG_10023204_10020575	gi|405969707|gb|EKC34661.1|/0/Tyrosine-protein kinase BAZ1B [Crassostrea gigas]
OYG_10018042_10019611	gi|405978684|gb|EKC43054.1|/0/Collagen alpha-1(IV) chain [Crassostrea gigas]
OYG_10012019_10036263	gi|405957249|gb|EKC23475.1|/0/Src substrate cortactin [Crassostrea gigas]
OYG_10002864_10015248	gi|405954692|gb|EKC22062.1|/0/Parafibromin [Crassostrea gigas]
OYG_10027404_10011394	gi|405964094|gb|EKC29616.1|/0/hypothetical protein CGI_10027404 [Crassostrea gigas]
OYG_10015606_10017123	gi|405959274|gb|EKC25327.1|/6.76426e-17/hypothetical protein CGI_10015606 [Crassostrea gigas]
OYG_10012084_10011353	gi|405961233|gb|EKC27067.1|/3.00425e-109/Alpha-crystallin B chain [Crassostrea gigas]
OYG_10010880_10028666	gi|405950801|gb|EKC18764.1|/0/La-related protein 1 [Crassostrea gigas]
OYG_10015738_10038655	gi|405977192|gb|EKC41654.1|/0/Putative E3 ubiquitin-protein ligase MYCBP2 [Crassostrea gigas]
OYG_10021081_10026552	gi|405975577|gb|EKC40135.1|/0/Fibrillin-1 [Crassostrea gigas]
OYG_10025157_10007951	gi|405963030|gb|EKC28639.1|/0/hypothetical protein CGI_10025157 [Crassostrea gigas]
OYG_10001931_10008348	gi|405955526|gb|EKC22608.1|/0/Megakaryocyte-associated tyrosine-protein kinase [Crassostrea gigas]
OYG_10024982_10010671	gi|405965622|gb|EKC30984.1|/0/ATP-binding cassette sub-family G member 1 [Crassostrea gigas]
OYG_10006430_10010402	gi|405977952|gb|EKC42374.1|/0/Aminopeptidase N [Crassostrea gigas]
OYG_10025025_10037392	gi|405965662|gb|EKC31024.1|/0/Protein lap4 [Crassostrea gigas]
OYG_10011255_10012210	gi|405970150|gb|EKC35081.1|/0/Sodium- and chloride-dependent glycine transporter 2 [Crassostrea gigas]
OYG_10022713_10036787	gi|405973324|gb|EKC38043.1|/0/Ankyrin and armadillo repeat-containing protein [Crassostrea gigas]
OYG_10023269_10021640	gi|405968689|gb|EKC33735.1|/0/Protein farnesyltransferase/geranylgeranyltransferase type-1 subunit alpha [Crassostrea gigas]
OYG_10013946_10035914	gi|405957582|gb|EKC23784.1|/0/Serine/threonine-protein phosphatase PP1-alpha catalytic subunit [Crassostrea gigas]
OYG_10006848_10033062	gi|405952266|gb|EKC20098.1|/0/Protein hu-li tai shao [Crassostrea gigas]
OYG_10016955_10042003	gi|405976980|gb|EKC41454.1|/0/Inhibitor of nuclear factor kappa-B kinase subunit epsilon [Crassostrea gigas]
OYG_10028030_10040544	gi|405977797|gb|EKC42231.1|/0/hypothetical protein CGI_10028030 [Crassostrea gigas]
OYG_10019329_10005932	gi|405972675|gb|EKC37431.1|/0/MAP/microtubule affinity-regulating kinase 3 [Crassostrea gigas]
OYG_10019235_10039114	gi|405966050|gb|EKC31375.1|/1.57558e-179/Zinc finger RNA-binding protein [Crassostrea gigas]
OYG_10006197_10017365	gi|405952552|gb|EKC20349.1|/0/Regulator of G-protein signaling 12 [Crassostrea gigas]
OYG_10015149_10032124	gi|405959637|gb|EKC25650.1|/0/Kyphoscoliosis peptidase [Crassostrea gigas]
OYG_10017279_10007166	gi|405977975|gb|EKC42395.1|/4.96698e-139/Synapse-associated protein 1 [Crassostrea gigas]
OYG_10006482_10011779	gi|405952420|gb|EKC20234.1|/0/Calmodulin [Crassostrea gigas]
OYG_10014916_10020675	gi|405961263|gb|EKC27095.1|/0/Phosphoenolpyruvate carboxykinase [GTP] [Crassostrea gigas]
OYG_10008963_10040622	gi|405951386|gb|EKC19303.1|/0/E3 ubiquitin-protein ligase UBR4 [Crassostrea gigas]
OYG_10003385_10034412	gi|405954259|gb|EKC21752.1|/0/Receptor-type tyrosine-protein phosphatase kappa [Crassostrea gigas]
OYG_10028225_10004884	gi|405977593|gb|EKC42036.1|/0/Phosphoinositide 3-kinase adapter protein 1 [Crassostrea gigas]
OYG_10017557_10022221	gi|291406307|ref|XP_002719499.1|/1.95462e-93/PREDICTED: ADP-ribosylation factor 2-like [Oryctolagus cuniculus]
OYG_10028505_10036935	gi|405977297|gb|EKC41756.1|/0/Tetratricopeptide repeat protein 14 [Crassostrea gigas]
OYG_10007979_10011635	gi|405971964|gb|EKC36764.1|/0/Collagen alpha-3(VI) chain [Crassostrea gigas]
OYG_10010587_10032311	gi|405971603|gb|EKC36430.1|/0/Cathepsin L [Crassostrea gigas]
OYG_10015713_10015588	gi|405977994|gb|EKC42413.1|/0/Myosin-VIIa [Crassostrea gigas]
OYG_10026256_10007349	gi|405967052|gb|EKC32266.1|/0/WD repeat-containing protein 16 [Crassostrea gigas]
OYG_10024148_10034834	gi|405971382|gb|EKC36221.1|/0/Histone-lysine N-methyltransferase, H3 lysine-79 specific [Crassostrea gigas]
OYG_10024727_10015594	gi|405967809|gb|EKC32936.1|/0/AT-rich interactive domain-containing protein 2 [Crassostrea gigas]
OYG_10022554_10039509	gi|405970528|gb|EKC35424.1|/0/Neurobeachin [Crassostrea gigas]
OYG_10007403_10021625	gi|405960973|gb|EKC26839.1|/0/Nuclear receptor subfamily 0 group B member 1 [Crassostrea gigas]
OYG_10023252_10039473	gi|405972589|gb|EKC37351.1|/0/Switch-associated protein 70 [Crassostrea gigas]
OYG_10018279	gi|405977944|gb|EKC42368.1|/1.007e-15/hypothetical protein CGI_10018279 [Crassostrea gigas]
OYG_10024624_10002279	gi|405977688|gb|EKC42124.1|/0/Kalirin [Crassostrea gigas]
OYG_10017280_10021426	gi|405977976|gb|EKC42396.1|/1.12153e-109/Headcase protein [Crassostrea gigas]
OYG_10001445_10010110	gi|405945256|gb|EKC17241.1|/0/hypothetical protein CGI_10001445 [Crassostrea gigas]
OYG_10006707_10038848	gi|405957993|gb|EKC24164.1|/0/Myomegalin [Crassostrea gigas]
OYG_10001572_10029864	gi|405961162|gb|EKC27006.1|/0/Fibrillin-1 [Crassostrea gigas]
OYG_10006874_10034791	gi|405952242|gb|EKC20077.1|/0/Pregnancy zone protein [Crassostrea gigas]
OYG_10023684_10033079	gi|405978156|gb|EKC42567.1|/0/Plasma membrane calcium-transporting ATPase 3 [Crassostrea gigas]
OYG_10028694_10003873	gi|405976463|gb|EKC40969.1|/0/Transketolase-like protein 2 [Crassostrea gigas]
OYG_10015576_10022812	gi|405950079|gb|EKC18085.1|/0/Tektin-2 [Crassostrea gigas]
OYG_10025943_10031092	gi|405973899|gb|EKC38588.1|/0/Eukaryotic translation initiation factor 3 subunit I, partial [Crassostrea gigas]
OYG_10020672_10015171	gi|405974453|gb|EKC39096.1|/0/hypothetical protein CGI_10020672 [Crassostrea gigas]
OYG_10025994_10016386	gi|405972230|gb|EKC37009.1|/0/Growth arrest-specific protein 8 [Crassostrea gigas]
OYG_10010629_10019248	gi|405960597|gb|EKC26508.1|/0/Phytanoyl-CoA dioxygenase domain-containing protein 1-like protein [Crassostrea gigas]
OYG_10024919_10020187	gi|405976574|gb|EKC41076.1|/0/Dynein beta chain, ciliary [Crassostrea gigas]
OYG_10006263_10040747	gi|405964008|gb|EKC29536.1|/0/Homeodomain-interacting protein kinase 2 [Crassostrea gigas]
OYG_10027970_10036319	gi|405977742|gb|EKC42176.1|/0/Jouberin [Crassostrea gigas]
OYG_10018931_10021132	gi|405963073|gb|EKC28677.1|/0/Rab GTPase-activating protein 1 [Crassostrea gigas]
OYG_10010837_10004993	gi|405978630|gb|EKC43007.1|/1.64591e-146/S-crystallin SL11 [Crassostrea gigas]
OYG_10020474_10036504	gi|405972975|gb|EKC37717.1|/0/Deleted in malignant brain tumors 1 protein [Crassostrea gigas]
OYG_10022970_10014401	gi|405973599|gb|EKC38301.1|/0/hypothetical protein CGI_10022970 [Crassostrea gigas]
OYG_10011759_10036647	gi|405950607|gb|EKC18584.1|/0/Inactive ubiquitin carboxyl-terminal hydrolase 54 [Crassostrea gigas]
OYG_10006479_10011776	gi|405952417|gb|EKC20231.1|/4.54946e-124/Calmodulin [Crassostrea gigas]
OYG_10005110_10034818	gi|405964024|gb|EKC29548.1|/8.01972e-109/Tumor necrosis factor ligand superfamily member 14 [Crassostrea gigas]
OYG_10008296_10003812	gi|405968992|gb|EKC34008.1|/0/IQ domain-containing protein D [Crassostrea gigas]
OYG_10024996_10039979	gi|405965635|gb|EKC30997.1|/0/Coiled-coil domain-containing protein 40 [Crassostrea gigas]
OYG_10012671_10014996	gi|405965075|gb|EKC30500.1|/0/Aldehyde dehydrogenase, mitochondrial [Crassostrea gigas]
OYG_10021233_10024041	gi|405976233|gb|EKC40746.1|/0/DnaJ-like protein subfamily C member 14 [Crassostrea gigas]
OYG_10002922_10039427	gi|405954644|gb|EKC22028.1|/0/Putative E3 ubiquitin-protein ligase TRIP12 [Crassostrea gigas]
OYG_10004471_10029918	gi|405953519|gb|EKC21166.1|/0/Tubulin polyglutamylase TTLL13 [Crassostrea gigas]
OYG_10021863_10001226	gi|405976099|gb|EKC40619.1|/1.38966e-177/Annexin A7 [Crassostrea gigas]
OYG_10006796_10010941	gi|405952292|gb|EKC20122.1|/0/Fibrillin-3 [Crassostrea gigas]
OYG_10006436_10032022	gi|405974608|gb|EKC39239.1|/0/Ankyrin-1 [Crassostrea gigas]
OYG_10028338_10003422	gi|405972337|gb|EKC37110.1|/1.64748e-24/hypothetical protein CGI_10028338 [Crassostrea gigas]
OYG_10003145_10028974	gi|405954463|gb|EKC21897.1|/0/WD repeat-containing protein C10orf79 [Crassostrea gigas]
OYG_10007354_10026052	gi|405957396|gb|EKC23609.1|/0/Formin-like protein 2 [Crassostrea gigas]
OYG_10012095_10010025	gi|405963851|gb|EKC29389.1|/0/IQ and ubiquitin-like domain-containing protein [Crassostrea gigas]
OYG_10018985_10021326	gi|405974721|gb|EKC39345.1|/1.31025e-160/Na(+)/H(+) exchange regulatory cofactor NHE-RF1 [Crassostrea gigas]
OYG_10025849_10003370	gi|405960463|gb|EKC26388.1|/2.78501e-63/Gamma-aminobutyric acid receptor-associated protein [Crassostrea gigas]
OYG_10018517_10038301	gi|405971628|gb|EKC36454.1|/0/Coiled-coil domain-containing protein 39 [Crassostrea gigas]
OYG_10014577_10008520	gi|405950202|gb|EKC18203.1|/3.35116e-161/General transcription factor IIF subunit 1 [Crassostrea gigas]
OYG_10006952_10004914	gi|405973281|gb|EKC38004.1|/0/Drebrin-like protein [Crassostrea gigas]
OYG_10023511_10015008	gi|405963143|gb|EKC28743.1|/0/Uncharacterized protein C7orf63 [Crassostrea gigas]
OYG_10013791_10013865	gi|405961759|gb|EKC27510.1|/0/hypothetical protein CGI_10013791 [Crassostrea gigas]
OYG_10021951	gi|405965010|gb|EKC30441.1|/1.09489e-88/Amyloid beta A4 protein [Crassostrea gigas]
OYG_10027824_10026794	gi|405975626|gb|EKC40180.1|/0/Phosphatidylinositol-4,5-bisphosphate 3-kinase catalytic subunit beta isoform [Crassostrea gigas]
OYG_10016389_10017843	gi|405969855|gb|EKC34801.1|/0/SH3 and multiple ankyrin repeat domains protein 3 [Crassostrea gigas]
OYG_10012556_10022686	gi|405950430|gb|EKC18420.1|/1.27318e-131/14-3-3 protein gamma [Crassostrea gigas]
OYG_10010858_10013286	gi|405950869|gb|EKC18828.1|/0/Dynein heavy chain 3, axonemal [Crassostrea gigas]
OYG_10006196_10027201	gi|405952551|gb|EKC20348.1|/0/Poly [ADP-ribose] polymerase 14 [Crassostrea gigas]
OYG_10015666_10034059	gi|405962038|gb|EKC27752.1|/0/Protocadherin Fat 4 [Crassostrea gigas]
OYG_10023113_10014799	gi|405972180|gb|EKC36966.1|/0/Tetratricopeptide repeat protein 25 [Crassostrea gigas]
OYG_10021115_10013915	gi|405969590|gb|EKC34552.1|/0/hypothetical protein CGI_10021115 [Crassostrea gigas]
OYG_10017884_10011693	gi|405960769|gb|EKC26652.1|/0/Lysyl oxidase-like protein 2 [Crassostrea gigas]
OYG_10021568_10039053	gi|405975100|gb|EKC39692.1|/0/Serine/threonine-protein kinase MRCK alpha [Crassostrea gigas]
OYG_10027594_10023268	gi|405969942|gb|EKC34885.1|/0/GAS2-like protein 2 [Crassostrea gigas]
OYG_10002647_10005967	gi|405954881|gb|EKC22196.1|/0/Cytosolic carboxypeptidase 2 [Crassostrea gigas]
OYG_10011648_10029181	gi|405967695|gb|EKC32829.1|/0/Leucine-rich repeat serine/threonine-protein kinase 1 [Crassostrea gigas]
OYG_10023210_10033598	gi|405972552|gb|EKC37314.1|/0/Dual oxidase maturation factor 1 [Crassostrea gigas]
OYG_10016252_10016397	gi|405963516|gb|EKC29081.1|/0/Ras-responsive element-binding protein 1, partial [Crassostrea gigas]
OYG_10014650_10010770	gi|405950159|gb|EKC18162.1|/0/Putative global transcription activator SNF2L4 [Crassostrea gigas]
OYG_10023793_10028377	gi|405963872|gb|EKC29404.1|/0/CCR4-NOT transcription complex subunit 1 [Crassostrea gigas]
OYG_10025179_10041013	gi|405963050|gb|EKC28659.1|/3.49149e-116/RNA-binding protein 24-A [Crassostrea gigas]
OYG_10023160_10011789	gi|405978082|gb|EKC42497.1|/0/Myosin-Ie [Crassostrea gigas]
OYG_10014701_10027894	gi|405969065|gb|EKC34075.1|/7.00608e-94/Splicing factor U2AF 26 kDa subunit [Crassostrea gigas]
OYG_10014639_10012476	gi|405950148|gb|EKC18151.1|/0/GEM-interacting protein [Crassostrea gigas]
OYG_10016946_10008235	gi|405961923|gb|EKC27656.1|/0/Bullous pemphigoid antigen 1, isoforms 6/9/10 [Crassostrea gigas]
OYG_10010146_10011278	gi|405951037|gb|EKC18984.1|/0/Calsyntenin-1 [Crassostrea gigas]
OYG_10016840_10024872	gi|405978325|gb|EKC42726.1|/0/hypothetical protein CGI_10016840 [Crassostrea gigas]
OYG_10015065_10031719	gi|405977864|gb|EKC42292.1|/0/Tyrosine-protein kinase Yes [Crassostrea gigas]
OYG_10017538_10028099	gi|405976955|gb|EKC41432.1|/0/Zonadhesin [Crassostrea gigas]
OYG_10027950_10024008	gi|405974925|gb|EKC39537.1|/0/ATP-binding cassette sub-family A member 3 [Crassostrea gigas]
OYG_10008774_10023974	gi|405977082|gb|EKC41549.1|/0/hypothetical protein CGI_10008774 [Crassostrea gigas]
OYG_10019970_10022087	gi|405965351|gb|EKC30732.1|/0/Uncharacterized protein C2orf77 [Crassostrea gigas]
OYG_10025611_10019198	gi|405976031|gb|EKC40555.1|/0/hypothetical protein CGI_10025611 [Crassostrea gigas]
OYG_10028508_10028108	gi|405977299|gb|EKC41758.1|/0/Putative sodium/potassium-transporting ATPase subunit beta-2 [Crassostrea gigas]
OYG_10027607_10034430	gi|405969955|gb|EKC34898.1|/0/hypothetical protein CGI_10027607 [Crassostrea gigas]
OYG_10008821	gi|405951418|gb|EKC19333.1|/1.74712e-157/hypothetical protein CGI_10008821 [Crassostrea gigas]
OYG_10020698_10026807	gi|405977608|gb|EKC42050.1|/0/Lymphocyte cytosolic protein 2 [Crassostrea gigas]
OYG_10003516_10041878	gi|405954140|gb|EKC21661.1|/0/SWI/SNF-related matrix-associated actin-dependent regulator chromatin subfamily E member 1 [Crassostrea gigas]
OYG_10025524_10024396	gi|405973225|gb|EKC37949.1|/0/Remodeling and spacing factor 1 [Crassostrea gigas]
OYG_10025264_10036912	gi|405977658|gb|EKC42097.1|/0/Cathepsin F [Crassostrea gigas]
OYG_10015882_10020266	gi|405975425|gb|EKC39990.1|/0/Double-stranded RNA-binding protein Staufen-like protein 2 [Crassostrea gigas]
OYG_10025556_10030336	gi|405973252|gb|EKC37976.1|/0/Fructose-bisphosphate aldolase [Crassostrea gigas]
OYG_10017108_10040840	gi|405973861|gb|EKC38551.1|/0/Tyramine beta-hydroxylase [Crassostrea gigas]
OYG_10004292_10029369	gi|405953570|gb|EKC21206.1|/0/hypothetical protein CGI_10004292 [Crassostrea gigas]
OYG_10027692_10041051	gi|405966273|gb|EKC31580.1|/0/Adapter protein CIKS [Crassostrea gigas]
OYG_10008411_10008767	gi|198414047|ref|XP_002125130.1|/0/PREDICTED: similar to predicted protein [Ciona intestinalis]
OYG_10013223_10015505	gi|405960921|gb|EKC26791.1|/0/hypothetical protein CGI_10013223 [Crassostrea gigas]
OYG_10026936_10026331	gi|405975364|gb|EKC39930.1|/0/Coiled-coil and C2 domain-containing protein 2A [Crassostrea gigas]
OYG_10017100	gi|405973853|gb|EKC38543.1|/3.72422e-47/40S ribosomal protein S27a [Crassostrea gigas]
OYG_10008877_10023197	gi|156229287|emb|CAK22382.1|/3.89431e-128/non-selenium glutathione peroxidase [Crassostrea gigas]
OYG_10028799_10007240	gi|405965807|gb|EKC31161.1|/0/Biorientation of chromosomes in cell division protein 1-like protein [Crassostrea gigas]
OYG_10015594_10038712	gi|405959264|gb|EKC25317.1|/0/Heterogeneous nuclear ribonucleoprotein U-like protein 1 [Crassostrea gigas]
OYG_10012078_10036480	gi|405961227|gb|EKC27061.1|/0/Serine/threonine-protein kinase phg2 [Crassostrea gigas]
OYG_10013830_10038787	gi|405961544|gb|EKC27333.1|/0/Plexin-A4 [Crassostrea gigas]
OYG_10011615_10037716	gi|405960931|gb|EKC26800.1|/0/Putative lysine-specific demethylase 4B [Crassostrea gigas]
OYG_10012696_10016354	gi|405973004|gb|EKC37744.1|/0/RNA polymerase-associated protein RTF1-like protein [Crassostrea gigas]
OYG_10023281_10001617	gi|405968700|gb|EKC33746.1|/0/Poly [ADP-ribose] polymerase 4 [Crassostrea gigas]
OYG_10017142_10010467	gi|405967592|gb|EKC32733.1|/0/Transcription elongation factor SPT6 [Crassostrea gigas]
OYG_10006793_10004618	gi|405952290|gb|EKC20120.1|/0/Armadillo repeat protein deleted in velo-cardio-facial syndrome-like protein [Crassostrea gigas]
OYG_10019934_10040264	gi|405958422|gb|EKC24552.1|/0/Focal adhesion kinase 1 [Crassostrea gigas]
OYG_10003812_10007756	gi|405953933|gb|EKC21496.1|/0/Tetratricopeptide repeat protein 29 [Crassostrea gigas]
OYG_10006569_10014534	gi|405952378|gb|EKC20197.1|/0/Eukaryotic translation initiation factor 4 gamma 2 [Crassostrea gigas]
OYG_10024989_10035099	gi|405965628|gb|EKC30990.1|/0/Serine/threonine-protein kinase SMG1 [Crassostrea gigas]
OYG_10025805_10003397	gi|405960423|gb|EKC26348.1|/0/Cadherin-23 [Crassostrea gigas]
OYG_10012020_10014592	gi|405950528|gb|EKC18510.1|/0/Ankyrin-1 [Crassostrea gigas]
OYG_10010649_10041168	gi|405964550|gb|EKC30021.1|/0/Multiple PDZ domain protein [Crassostrea gigas]
OYG_10014199_10033854	gi|405968076|gb|EKC33178.1|/0/UPF0636 protein C4orf41-like protein [Crassostrea gigas]
OYG_10017823_10021028	gi|405965094|gb|EKC30516.1|/7.17212e-159/Chloride intracellular channel exc-4 [Crassostrea gigas]
OYG_10016149_10040775	gi|405970302|gb|EKC35218.1|/0/PDZ domain-containing protein 2 [Crassostrea gigas]
OYG_10026495_10015468	gi|405976301|gb|EKC40813.1|/0/Splicing factor, arginine/serine-rich 18 [Crassostrea gigas]
OYG_10004771_10030862	gi|405964721|gb|EKC30173.1|/0/EF-hand domain-containing protein 1 [Crassostrea gigas]
OYG_10023407_10020512	gi|405969330|gb|EKC34306.1|/0/Cytosolic non-specific dipeptidase [Crassostrea gigas]
OYG_10006061_10016962	gi|405952620|gb|EKC20409.1|/0/Src kinase-associated phosphoprotein 2-A [Crassostrea gigas]
OYG_10018228_10018250	gi|405968330|gb|EKC33409.1|/0/Tetratricopeptide repeat protein 26 [Crassostrea gigas]
OYG_10012171_10002343	gi|405960587|gb|EKC26500.1|/8.3997e-146/Proteasomal ubiquitin receptor ADRM1 [Crassostrea gigas]
OYG_10019756_10034626	gi|405965593|gb|EKC30956.1|/0/E3 ubiquitin-protein ligase HECTD1 [Crassostrea gigas]
OYG_10027939_10022044	gi|405974917|gb|EKC39529.1|/0/NAD-dependent alcohol dehydrogenase [Crassostrea gigas]
OYG_10018712_10024983	gi|405973309|gb|EKC38031.1|/0/Leucine-rich repeats and immunoglobulin-like domains protein 3 [Crassostrea gigas]
OYG_10021818_10016539	gi|405964907|gb|EKC30346.1|/0/Mediator of RNA polymerase II transcription subunit 26 [Crassostrea gigas]
OYG_10016565_10012556	gi|405974267|gb|EKC38926.1|/0/Halomucin [Crassostrea gigas]
OYG_10007323_10032600	gi|405957650|gb|EKC23848.1|/0/hypothetical protein CGI_10007323 [Crassostrea gigas]
OYG_10004973_10040657	gi|405953253|gb|EKC20951.1|/0/Axonemal 84 kDa protein [Crassostrea gigas]
OYG_10017611_10040716	gi|405959665|gb|EKC25677.1|/0/Ankyrin repeat domain-containing protein 5 [Crassostrea gigas]
OYG_10023612_10041399	gi|405970058|gb|EKC34993.1|/0/Eukaryotic translation initiation factor 3 subunit A [Crassostrea gigas]
OYG_10027581_10033133	gi|405969930|gb|EKC34873.1|/0/Inositol 1,4,5-trisphosphate receptor type 2 [Crassostrea gigas]
OYG_10026329_10018946	gi|405968811|gb|EKC33840.1|/0/FYVE, RhoGEF and PH domain-containing protein 1 [Crassostrea gigas]
OYG_10009013_10021275	gi|405957421|gb|EKC23632.1|/0/hypothetical protein CGI_10009013 [Crassostrea gigas]
OYG_10007222_10021805	gi|405952104|gb|EKC19952.1|/2.74365e-74/Ubiquitin-conjugating enzyme E2-17 kDa, partial [Crassostrea gigas]
OYG_10019493_10021722	gi|405973146|gb|EKC37876.1|/0/Annexin A7 [Crassostrea gigas]
OYG_10003490_10010507	gi|405964579|gb|EKC30047.1|/0/Actin [Crassostrea gigas]
OYG_10012093_10006826	gi|405963849|gb|EKC29387.1|/1.20041e-157/RIB43A-like with coiled-coils protein 2 [Crassostrea gigas]
OYG_10010452_10008136	gi|405957608|gb|EKC23808.1|/0/Myosin-IIIB [Crassostrea gigas]
OYG_10023098_10026434	gi|405972165|gb|EKC36951.1|/1.22961e-58/NADH dehydrogenase [ubiquinone] 1 alpha subcomplex subunit 4-like 2 [Crassostrea gigas]
OYG_10025001_10042032	gi|405965640|gb|EKC31002.1|/0/hypothetical protein CGI_10025001 [Crassostrea gigas]
OYG_10004417_10036925	gi|405975580|gb|EKC40136.1|/0/Dedicator of cytokinesis protein 6 [Crassostrea gigas]
OYG_10015842_10032983	gi|405965970|gb|EKC31302.1|/0/Chitin synthase 1, partial [Crassostrea gigas]
OYG_10021829_10033553	gi|405964916|gb|EKC30355.1|/0/Neurotrypsin [Crassostrea gigas]
OYG_10026587_10021651	gi|405974120|gb|EKC38788.1|/0/Disks large-like protein 5 [Crassostrea gigas]
OYG_10011321_10033476	gi|405957117|gb|EKC23351.1|/0/Ankyrin repeat domain-containing protein 26 [Crassostrea gigas]
OYG_10021679_10033716	gi|405965398|gb|EKC30775.1|/0/Sorbin and SH3 domain-containing protein 1 [Crassostrea gigas]
OYG_10002584_10008715	gi|405966910|gb|EKC32141.1|/0/Myosin-I heavy chain [Crassostrea gigas]
OYG_10024471_10019856	gi|405974677|gb|EKC39303.1|/0/RE1-silencing transcription factor [Crassostrea gigas]
OYG_10014966_10026593	gi|405950098|gb|EKC18103.1|/8.81381e-155/14-3-3 protein zeta [Crassostrea gigas]
OYG_10002181_10040050	gi|405955343|gb|EKC22494.1|/0/hypothetical protein CGI_10002181 [Crassostrea gigas]
OYG_10017553_10010832	gi|405973059|gb|EKC37794.1|/0/Dual specificity protein phosphatase 7 [Crassostrea gigas]
OYG_10022101_10011384	gi|405972826|gb|EKC37574.1|/1.47946e-135/Collagen alpha-5(VI) chain [Crassostrea gigas]
OYG_10008857_10015381	gi|405957094|gb|EKC23329.1|/0/hypothetical protein CGI_10008857 [Crassostrea gigas]
OYG_10014915_10020674	gi|405961262|gb|EKC27094.1|/0/Phosphoenolpyruvate carboxykinase, cytosolic [GTP] [Crassostrea gigas]
OYG_10017099_10028220	gi|405973852|gb|EKC38542.1|/0/Protein Daple [Crassostrea gigas]
OYG_10010480_10031639	gi|405950960|gb|EKC18912.1|/0/Cathepsin Z [Crassostrea gigas]
OYG_10020214_10036810	gi|405957632|gb|EKC23831.1|/0/hypothetical protein CGI_10020214 [Crassostrea gigas]
OYG_10024646_10038773	gi|405977709|gb|EKC42145.1|/0/Tyrosine-protein phosphatase non-receptor type 11 [Crassostrea gigas]
OYG_10024258_10005886	gi|405963576|gb|EKC29138.1|/0/FACT complex subunit SSRP1 [Crassostrea gigas]
OYG_10012568_10009072	gi|405973823|gb|EKC38514.1|/0/Integrin alpha-4 [Crassostrea gigas]
OYG_10013046_10034744	gi|405960196|gb|EKC26138.1|/0/Cytoplasmic FMR1-interacting protein [Crassostrea gigas]
OYG_10015189_10011405	gi|405957921|gb|EKC24098.1|/0/Opioid growth factor receptor-like protein 1 [Crassostrea gigas]
OYG_10008158_10016664	gi|405951713|gb|EKC19603.1|/0/Nuclear factor erythroid 2-related factor 2 [Crassostrea gigas]
OYG_10007074_10030858	gi|405952170|gb|EKC20012.1|/0/Histone-lysine N-methyltransferase SETD2 [Crassostrea gigas]
OYG_10016530_10038345	gi|405965040|gb|EKC30468.1|/0/Glycogen phosphorylase, muscle form [Crassostrea gigas]
OYG_10006840_10023727	gi|405952254|gb|EKC20088.1|/0/GC-rich sequence DNA-binding factor-like protein [Crassostrea gigas]
OYG_10021336_10024489	gi|405975921|gb|EKC40452.1|/1.56193e-104/Clathrin light chain A [Crassostrea gigas]
OYG_10004933_10003387	gi|405953281|gb|EKC20974.1|/0/Perlucin [Crassostrea gigas]
OYG_10015863	gi|405962883|gb|EKC28518.1|/1.01907e-87/hypothetical protein CGI_10015863 [Crassostrea gigas]
OYG_10025109_10015821	gi|405975056|gb|EKC39652.1|/0/Myosin heavy chain, striated muscle [Crassostrea gigas]
OYG_10003936_10040819	gi|405953847|gb|EKC21427.1|/0/Polycystin-2 [Crassostrea gigas]
OYG_10024339_10020112	gi|405971074|gb|EKC35930.1|/0/hypothetical protein CGI_10024339 [Crassostrea gigas]
OYG_10006413_10026079	gi|405952464|gb|EKC20273.1|/0/Spliceosome RNA helicase BAT1 [Crassostrea gigas]
OYG_10005969_10034504	gi|405952718|gb|EKC20496.1|/0/Serologically defined colon cancer antigen 1-like protein [Crassostrea gigas]
OYG_10019048_10011320	gi|405963231|gb|EKC28822.1|/0/hypothetical protein CGI_10019048 [Crassostrea gigas]
OYG_10027044_10024616	gi|405972069|gb|EKC36856.1|/0/Cystathionine gamma-synthase [Crassostrea gigas]
OYG_10014167_10008452	gi|405969241|gb|EKC34223.1|/0/VWFA and cache domain-containing protein 1 [Crassostrea gigas]
OYG_10018229_10019148	gi|405968331|gb|EKC33410.1|/0/Wings apart-like protein [Crassostrea gigas]
OYG_10004989_10024172	gi|405953233|gb|EKC20935.1|/0/Disintegrin and metalloproteinase domain-containing protein 10 [Crassostrea gigas]
OYG_10009705_10009888	gi|405973205|gb|EKC37931.1|/0/hypothetical protein CGI_10009705 [Crassostrea gigas]
OYG_10024847_10035597	gi|405971277|gb|EKC36123.1|/0/Phosphatase and actin regulator 1 [Crassostrea gigas]
OYG_10026732_10006163	gi|405974308|gb|EKC38964.1|/0/Protein deltex-3-like protein [Crassostrea gigas]
OYG_10027517_10032645	gi|405971104|gb|EKC35959.1|/0/FH1/FH2 domain-containing protein 3 [Crassostrea gigas]
OYG_10013525_10027200	gi|405975958|gb|EKC40486.1|/0/Heat shock 70 kDa protein 12A [Crassostrea gigas]
OYG_10016154_10006381	gi|405950022|gb|EKC18030.1|/0/Tumor necrosis factor, alpha-induced protein 3 [Crassostrea gigas]
OYG_10007116_10021707	gi|405965878|gb|EKC31224.1|/0/hypothetical protein CGI_10007116 [Crassostrea gigas]
OYG_10010656_10036028	gi|405964557|gb|EKC30028.1|/5.08714e-141/Wiskott-Aldrich syndrome protein [Crassostrea gigas]
OYG_10014958_10033834	gi|405969114|gb|EKC34120.1|/0/Thioredoxin domain-containing protein 3-like protein [Crassostrea gigas]
OYG_10025660_10006582	gi|405976910|gb|EKC41388.1|/0/Basement membrane-specific heparan sulfate proteoglycan core protein [Crassostrea gigas]
OYG_10016755_10007459	gi|405949988|gb|EKC17997.1|/0/strawberry notch-like protein 1 [Crassostrea gigas]
OYG_10022522_10008578	gi|405969875|gb|EKC34820.1|/0/Succinate dehydrogenase [ubiquinone] flavoprotein subunit B, mitochondrial [Crassostrea gigas]
OYG_10018003_10038015	gi|405970027|gb|EKC34965.1|/1.1205e-161/Actin-related protein 2/3 complex subunit 2 [Crassostrea gigas]
OYG_10017654_10002311	gi|405973099|gb|EKC37831.1|/2.5292e-180/NF-kappa-B inhibitor epsilon [Crassostrea gigas]
OYG_10014446_10010962	gi|405968490|gb|EKC33557.1|/0/kinase C-binding protein 1 [Crassostrea gigas]
OYG_10008204_10022442	gi|405957298|gb|EKC23520.1|/0/Zinc finger C3H1 domain-containing protein [Crassostrea gigas]
OYG_10005720_10032382	gi|405952872|gb|EKC20631.1|/0/Splicing factor 3B subunit 2 [Crassostrea gigas]
OYG_10010713_10023642	gi|405950922|gb|EKC18877.1|/0/Metastasis-associated protein MTA1 [Crassostrea gigas]
OYG_10027308_10017998	gi|405978849|gb|EKC43210.1|/0/Rho GTPase-activating protein 17 [Crassostrea gigas]
OYG_10007702_10014230	gi|405951840|gb|EKC19717.1|/0/40S ribosomal protein S19 [Crassostrea gigas]
OYG_10006322_10038949	gi|405952515|gb|EKC20316.1|/0/Structural maintenance of chromosomes protein 3 [Crassostrea gigas]
OYG_10028503_10040424	gi|405977295|gb|EKC41754.1|/0/IQ domain-containing protein G [Crassostrea gigas]
OYG_10011547_10005580	gi|405957258|gb|EKC23483.1|/0/Acyl-CoA desaturase [Crassostrea gigas]
OYG_10024166_10030350	gi|405971400|gb|EKC36239.1|/0/Paired box protein Pax-2-A [Crassostrea gigas]
OYG_10014264_10023610	gi|405957841|gb|EKC24021.1|/0/von Willebrand factor A domain-containing protein 3B [Crassostrea gigas]
OYG_10004394_10021985	gi|405953548|gb|EKC21189.1|/0/Nuclear receptor corepressor 1 [Crassostrea gigas]
OYG_10012574_10019787	gi|405973827|gb|EKC38518.1|/1.18452e-61/Cytochrome c [Crassostrea gigas]
OYG_10003321_10038272	gi|405954280|gb|EKC21766.1|/0/Polysialoglycoprotein [Crassostrea gigas]
OYG_10013954_10038767	gi|405964421|gb|EKC29909.1|/0/Cell division cycle and apoptosis regulator protein 1 [Crassostrea gigas]
OYG_10011158_10026103	gi|405974498|gb|EKC39138.1|/0/Low-density lipoprotein receptor-related protein 8 [Crassostrea gigas]
OYG_10007347_10033645	gi|405952027|gb|EKC19885.1|/0/Lethal(2) giant larvae-like protein 1 [Crassostrea gigas]
OYG_10027246_10008167	gi|405971513|gb|EKC36348.1|/1.45644e-81/hypothetical protein CGI_10027246 [Crassostrea gigas]
OYG_10003423_10017339	gi|405954214|gb|EKC21717.1|/0/Kyphoscoliosis peptidase [Crassostrea gigas]
OYG_10015746_10020197	gi|405977199|gb|EKC41661.1|/0/capicua-like protein [Crassostrea gigas]
OYG_10026456_10021282	gi|405977380|gb|EKC41837.1|/5.78707e-142/Radial spoke head protein 3-like protein [Crassostrea gigas]
OYG_10009931_10037338	gi|405951115|gb|EKC19056.1|/0/Dynein intermediate chain 2, ciliary [Crassostrea gigas]
OYG_10004208_10021778	gi|405953635|gb|EKC21259.1|/0/Guanylate cyclase 32E [Crassostrea gigas]
OYG_10012609_10024674	gi|405975833|gb|EKC40375.1|/0/Doublecortin domain-containing protein 2 [Crassostrea gigas]
OYG_10013984_10017686	gi|405972784|gb|EKC37533.1|/0/virilizer-like protein [Crassostrea gigas]
OYG_10007734_10031772	gi|405951857|gb|EKC19731.1|/0/Cytochrome c1, heme protein, mitochondrial [Crassostrea gigas]
OYG_10005337_10008088	gi|405953051|gb|EKC20783.1|/0/Regulator of G-protein signaling 22 [Crassostrea gigas]
OYG_10019041_10030705	gi|405967482|gb|EKC32637.1|/6.68965e-94/hypothetical protein CGI_10019041 [Crassostrea gigas]
OYG_10010974_10021247	gi|405957058|gb|EKC23295.1|/0/Glyceraldehyde-3-phosphate dehydrogenase [Crassostrea gigas]
OYG_10020622_10009845	gi|405972517|gb|EKC37281.1|/0/Coiled-coil domain-containing protein 37 [Crassostrea gigas]
OYG_10017534_10036448	gi|405976952|gb|EKC41429.1|/0/Nck-associated protein 1 [Crassostrea gigas]
OYG_10008103_10008629	gi|405951732|gb|EKC19620.1|/0/Histone-lysine N-methyltransferase MLL4 [Crassostrea gigas]
OYG_10009104_10037075	gi|405951329|gb|EKC19251.1|/0/CLIP-associating protein 1 [Crassostrea gigas]
OYG_10015393_10011242	gi|405969502|gb|EKC34470.1|/0/hypothetical protein CGI_10015393 [Crassostrea gigas]
OYG_10019640_10036433	gi|405957035|gb|EKC23273.1|/0/Microtubule-associated protein futsch [Crassostrea gigas]
OYG_10011322_10016111	gi|405950766|gb|EKC18731.1|/0/Mitogen-activated protein kinase kinase kinase 2 [Crassostrea gigas]
OYG_10022004_10033212	gi|405968440|gb|EKC33512.1|/0/Collagen alpha-6(VI) chain [Crassostrea gigas]
OYG_10015741_10009405	gi|405977195|gb|EKC41657.1|/0/Arf-GAP with Rho-GAP domain, ANK repeat and PH domain-containing protein 2 [Crassostrea gigas]
OYG_10019482_10027651	gi|405962579|gb|EKC28243.1|/0/Peregrin [Crassostrea gigas]
OYG_10028339_10009163	gi|405972338|gb|EKC37111.1|/0/Eukaryotic translation initiation factor 5B [Crassostrea gigas]
OYG_10025260_10037324	gi|405977655|gb|EKC42094.1|/0/Protein dachsous [Crassostrea gigas]
OYG_10026304_10036513	gi|405957885|gb|EKC24063.1|/9.13891e-147/CCAAT/enhancer-binding protein delta [Crassostrea gigas]
OYG_10006406_10028608	gi|405952451|gb|EKC20262.1|/0/Sperm flagellar protein 2 [Crassostrea gigas]
OYG_10003121_10003858	gi|405954473|gb|EKC21903.1|/0/Transcriptional regulator Erg [Crassostrea gigas]
OYG_10011423_10038692	gi|405950744|gb|EKC18711.1|/0/Cyclin-I [Crassostrea gigas]
OYG_10017066_10039202	-
OYG_10007232_10036683	gi|405957595|gb|EKC23796.1|/0/Uncharacterized protein C4orf8 [Crassostrea gigas]
OYG_10023700_10027306	gi|405975719|gb|EKC40267.1|/0/hypothetical protein CGI_10023700 [Crassostrea gigas]
OYG_10002385_10011204	gi|405955148|gb|EKC22375.1|/0/Plasminogen [Crassostrea gigas]
OYG_10015371_10027611	gi|405964470|gb|EKC29952.1|/0/DmX-like protein 2 [Crassostrea gigas]
OYG_10014111_10020372	gi|340371572|ref|XP_003384319.1|/2.1804e-39/PREDICTED: eukaryotic translation initiation factor 5A-1-like [Amphimedon queenslandica]
OYG_10023652_10016150	gi|405978127|gb|EKC42538.1|/0/Angiotensin-converting enzyme [Crassostrea gigas]
OYG_10001538_10001278	gi|405955773|gb|EKC22747.1|/0/Tribbles-like protein 2 [Crassostrea gigas]
OYG_10010784_10033903	gi|405950888|gb|EKC18845.1|/0/Armadillo repeat-containing protein 4 [Crassostrea gigas]
OYG_10014791_10035769	gi|405975844|gb|EKC40384.1|/0/WD repeat-containing protein 51A [Crassostrea gigas]
OYG_10018878_10019132	gi|405966636|gb|EKC31896.1|/0/Plancitoxin-1 [Crassostrea gigas]
OYG_10011082_10024062	gi|405966600|gb|EKC31863.1|/1.6967e-120/hypothetical protein CGI_10011082 [Crassostrea gigas]
OYG_10019561_10023571	gi|405958695|gb|EKC24800.1|/0/Sterile alpha motif domain-containing protein 7 [Crassostrea gigas]
OYG_10003367_10004589	gi|405961137|gb|EKC26985.1|/0/Neuroendocrine convertase 1 [Crassostrea gigas]
OYG_10006408_10012649	gi|405952459|gb|EKC20268.1|/0/Matrin-3 [Crassostrea gigas]
OYG_10007935_10005968	gi|405974190|gb|EKC38854.1|/0/Tyrosine-protein kinase CSK [Crassostrea gigas]
OYG_10016141_10030420	gi|405970295|gb|EKC35211.1|/0/Protein kintoun [Crassostrea gigas]
OYG_10023442_10036081	gi|405969360|gb|EKC34336.1|/0/hypothetical protein CGI_10023442 [Crassostrea gigas]
OYG_10008664_10030917	gi|158263307|gb|ABW24401.1|/3.20612e-29/cytochrome c oxidase subunit IV [Riftia pachyptila]
OYG_10026783_10013761	gi|405976694|gb|EKC41192.1|/0/Retinoblastoma-binding protein 6 [Crassostrea gigas]
OYG_10001568_10007789	gi|405955756|gb|EKC22738.1|/0/Laminin-like protein epi-1 [Crassostrea gigas]
OYG_10028254_10019747	gi|405960844|gb|EKC26718.1|/0/Angiomotin [Crassostrea gigas]
OYG_10012929_10028787	gi|405978769|gb|EKC43132.1|/1.07948e-56/Textilinin-2 [Crassostrea gigas]
OYG_10005252_10036916	gi|405953090|gb|EKC20814.1|/0/Striatin-3 [Crassostrea gigas]
OYG_10013678_10017495	gi|405959253|gb|EKC25309.1|/0/Myosin-VI [Crassostrea gigas]
OYG_10014244_10005345	gi|405957821|gb|EKC24001.1|/6.39216e-141/Mechanosensory protein 2 [Crassostrea gigas]
OYG_10023650_10035324	gi|405970093|gb|EKC35028.1|/0/Tetratricopeptide repeat protein 18 [Crassostrea gigas]
OYG_10027124_10023061	gi|405972141|gb|EKC36928.1|/7.91005e-176/Nucleolar protein 56 [Crassostrea gigas]
OYG_10026551_10040184	gi|405976590|gb|EKC41091.1|/0/hypothetical protein CGI_10026551 [Crassostrea gigas]
OYG_10015043_10037152	gi|405971856|gb|EKC36663.1|/1.77753e-65/Caprin-2 [Crassostrea gigas]
OYG_10015122_10020977	gi|405970175|gb|EKC35105.1|/0/hypothetical protein CGI_10015122 [Crassostrea gigas]
OYG_10006659_10039575	gi|405972200|gb|EKC36981.1|/0/Coiled-coil domain-containing protein 9 [Crassostrea gigas]
OYG_10021968_10023580	gi|405964691|gb|EKC30144.1|/0/Acetyl-coenzyme A synthetase [Crassostrea gigas]
OYG_10010085_10020212	gi|405958762|gb|EKC24855.1|/1.86137e-161/Transcription factor SOX-2 [Crassostrea gigas]
OYG_10002811_10022857	gi|405954715|gb|EKC22078.1|/0/Nipped-B-like protein [Crassostrea gigas]
OYG_10028125_10001581	gi|405973814|gb|EKC38506.1|/0/E3 SUMO-protein ligase RanBP2 [Crassostrea gigas]
OYG_10023537_10013932	gi|405973038|gb|EKC37775.1|/0/hypothetical protein CGI_10023537 [Crassostrea gigas]
OYG_10013635_10028355	gi|405967890|gb|EKC33009.1|/0/Centaurin-gamma-1A [Crassostrea gigas]
OYG_10024665_10042181	gi|405971677|gb|EKC36500.1|/0/Myosin-IXa [Crassostrea gigas]
OYG_10015642_10019477	gi|405959090|gb|EKC25158.1|/9.06694e-180/Malate dehydrogenase, cytoplasmic, partial [Crassostrea gigas]
OYG_10027749	gi|405962821|gb|EKC28464.1|/2.76989e-73/hypothetical protein CGI_10027749 [Crassostrea gigas]
OYG_10021358_10007551	gi|405978346|gb|EKC42746.1|/0/hypothetical protein CGI_10021358 [Crassostrea gigas]
OYG_10025711_10023196	gi|405973507|gb|EKC38215.1|/0/hypothetical protein CGI_10025711 [Crassostrea gigas]
OYG_10006264_10027537	gi|405967902|gb|EKC33020.1|/0/hypothetical protein CGI_10006264 [Crassostrea gigas]
OYG_10004454_10011667	gi|405953508|gb|EKC21158.1|/0/Choline transporter-like protein 2, partial [Crassostrea gigas]
OYG_10012156_10013736	gi|405972312|gb|EKC37087.1|/1.49874e-91/Myosin-2 essential light chain [Crassostrea gigas]
OYG_10026260_10030424	gi|405967054|gb|EKC32268.1|/0/hypothetical protein CGI_10026260 [Crassostrea gigas]
OYG_10026893_10012949	gi|405972862|gb|EKC37609.1|/0/Adenylate kinase isoenzyme 5 [Crassostrea gigas]
OYG_10015401_10038532	gi|405969509|gb|EKC34477.1|/0/hypothetical protein CGI_10015401 [Crassostrea gigas]
OYG_10023211_10033598	gi|405972553|gb|EKC37315.1|/0/Dual oxidase maturation factor 1 [Crassostrea gigas]
OYG_10023564_10027945	gi|405978586|gb|EKC42964.1|/0/hypothetical protein CGI_10023564 [Crassostrea gigas]
OYG_10009093_10017643	gi|405978231|gb|EKC42638.1|/0/Filamin-A [Crassostrea gigas]
OYG_10011293_10016503	gi|405958080|gb|EKC24243.1|/0/Calmodulin [Crassostrea gigas]
OYG_10028136_10024277	gi|405977513|gb|EKC41956.1|/1.36542e-94/High mobility group protein B3 [Crassostrea gigas]
OYG_10025078_10028830	gi|291231691|ref|XP_002735797.1|/1.80934e-98/PREDICTED: poly-U binding splicing factor 60KDa-like [Saccoglossus kowalevskii]
OYG_10009977_10014620	gi|405951090|gb|EKC19033.1|/0/CAP-Gly domain-containing linker protein 3 [Crassostrea gigas]
OYG_10021039_10015498	gi|405968945|gb|EKC33968.1|/0/Rho GTPase-activating protein 20 [Crassostrea gigas]
OYG_10015414_10027053	gi|405961373|gb|EKC27184.1|/0/Voltage-dependent L-type calcium channel subunit alpha-1C [Crassostrea gigas]
OYG_10028686_10008319	gi|405976456|gb|EKC40962.1|/0/Zinc finger MIZ domain-containing protein 1 [Crassostrea gigas]
OYG_10022154_10041132	gi|405970867|gb|EKC35734.1|/0/Enolase [Crassostrea gigas]
OYG_10013325_10020025	gi|405966112|gb|EKC31432.1|/0/Cytosolic phospholipase A2 [Crassostrea gigas]
OYG_10023076_10031813	gi|405972143|gb|EKC36929.1|/0/Prominin-1-A [Crassostrea gigas]
OYG_10003777_10010464	gi|405954000|gb|EKC21550.1|/0/Sodium channel protein type 5 subunit alpha [Crassostrea gigas]
OYG_10013707_10010442	gi|405967714|gb|EKC32847.1|/0/Basigin [Crassostrea gigas]
OYG_10004834_10020886	gi|405976351|gb|EKC40861.1|/0/Neurogenic locus Notch protein [Crassostrea gigas]
OYG_10003072_10019506	gi|405954509|gb|EKC21928.1|/2.3841e-46/60S ribosomal protein L37a [Crassostrea gigas]
OYG_10021163_10021152	gi|405978786|gb|EKC43148.1|/0/Fas-binding factor 1 [Crassostrea gigas]
OYG_10025912_10037401	gi|405973872|gb|EKC38561.1|/0/Spectrin beta chain, erythrocyte [Crassostrea gigas]
OYG_10021218_10009264	gi|405977416|gb|EKC41872.1|/0/U4/U6.U5 tri-snRNP-associated protein 1 [Crassostrea gigas]
OYG_10024010_10016959	gi|405968000|gb|EKC33109.1|/0/Ubiquitin carboxyl-terminal hydrolase 8 [Crassostrea gigas]
OYG_10017776_10009482	gi|405959796|gb|EKC25788.1|/0/hypothetical protein CGI_10017776 [Crassostrea gigas]
OYG_10012490_10033075	gi|405970446|gb|EKC35348.1|/0/Sodium- and chloride-dependent glycine transporter 2 [Crassostrea gigas]
OYG_10028852_10014844	gi|405978502|gb|EKC42882.1|/0/Suppressor of presenilin protein 4 [Crassostrea gigas]
OYG_10011652_10026426	gi|405967698|gb|EKC32832.1|/0/Protein disulfide-isomerase A3 [Crassostrea gigas]
OYG_10005580_10032772	gi|405959335|gb|EKC25385.1|/0/Serine/threonine-protein kinase Nek4 [Crassostrea gigas]
OYG_10016858_10037622	gi|405960496|gb|EKC26417.1|/0/Tyrosine-protein kinase Abl [Crassostrea gigas]
OYG_10026729_10040918	gi|405974305|gb|EKC38961.1|/0/hypothetical protein CGI_10026729 [Crassostrea gigas]
OYG_10004564_10021946	gi|405953431|gb|EKC21094.1|/5.37017e-139/Enolase-phosphatase E1 [Crassostrea gigas]
OYG_10026054_10029294	gi|405964152|gb|EKC29669.1|/0/60 kDa SS-A/Ro ribonucleoprotein [Crassostrea gigas]
OYG_10024984_10002679	gi|405965623|gb|EKC30985.1|/0/Serine/threonine-protein kinase N2 [Crassostrea gigas]
OYG_10016109_10025088	gi|405967257|gb|EKC32439.1|/0/Dedicator of cytokinesis protein 9 [Crassostrea gigas]
OYG_10007993_10028900	gi|405951789|gb|EKC19671.1|/0/Ficolin-2 [Crassostrea gigas]
OYG_10003745_10015733	gi|405959001|gb|EKC25078.1|/0/Reticulocyte-binding protein 2-like protein a [Crassostrea gigas]
OYG_10028411_10022984	gi|405972400|gb|EKC37173.1|/0/Dual oxidase 2 [Crassostrea gigas]
OYG_10014752_10025912	gi|405972434|gb|EKC37204.1|/0/Galectin-4 [Crassostrea gigas]
OYG_10016288_10036570	gi|405962386|gb|EKC28073.1|/0/NF-kappa-B essential modulator [Crassostrea gigas]
OYG_10019307_10005061	gi|405973425|gb|EKC38142.1|/0/Dynein intermediate chain 3, ciliary [Crassostrea gigas]
OYG_10015910_10022387	gi|405957709|gb|EKC23900.1|/0/Transforming growth factor-beta-induced protein ig-h3 [Crassostrea gigas]
OYG_10006978_10022663	gi|405952219|gb|EKC20057.1|/0/Uncharacterized protein CXorf22 [Crassostrea gigas]
OYG_10015004_10013642	gi|405963427|gb|EKC29001.1|/5.87735e-155/Malate dehydrogenase, mitochondrial [Crassostrea gigas]
OYG_10019429_10027425	gi|405971972|gb|EKC36771.1|/0/Ninein-like protein [Crassostrea gigas]
OYG_10003543_10027441	gi|405954164|gb|EKC21680.1|/0/hypothetical protein CGI_10003543 [Crassostrea gigas]
OYG_10026072_10034346	gi|405964168|gb|EKC29685.1|/0/Serine/threonine-protein phosphatase 2B catalytic subunit alpha isoform [Crassostrea gigas]
OYG_10001667_10041162	gi|405955674|gb|EKC22696.1|/5.1137e-81/hypothetical protein CGI_10001667 [Crassostrea gigas]
OYG_10007209_10027873	gi|405952151|gb|EKC19995.1|/0/Long-chain-fatty-acid--CoA ligase 1 [Crassostrea gigas]
OYG_10024846_10035598	gi|405971276|gb|EKC36122.1|/2.53007e-137/Syntenin-1 [Crassostrea gigas]
OYG_10011730_10022620	gi|405950627|gb|EKC18602.1|/0/hypothetical protein CGI_10011730 [Crassostrea gigas]
OYG_10021644_10032215	gi|405977320|gb|EKC41778.1|/0/Neural cell adhesion molecule 1 [Crassostrea gigas]
OYG_10026254_10007347	gi|405967050|gb|EKC32264.1|/0/Tektin-4 [Crassostrea gigas]
OYG_10009092_10017642	gi|405978230|gb|EKC42637.1|/0/Filamin-C, partial [Crassostrea gigas]
OYG_10018458_10034235	gi|405969232|gb|EKC34215.1|/0/Contactin [Crassostrea gigas]
OYG_10014632_10018802	gi|405950190|gb|EKC18192.1|/0/Vinculin [Crassostrea gigas]
OYG_10025769_10016750	gi|405969438|gb|EKC34409.1|/0/Regulator of G-protein signaling 6 [Crassostrea gigas]
OYG_10003890_10023012	gi|405967379|gb|EKC32545.1|/0/Conserved oligomeric Golgi complex subunit 3, partial [Crassostrea gigas]
OYG_10016941_10023149	gi|405961918|gb|EKC27651.1|/1.16994e-110/Ras-related protein Rab-5C [Crassostrea gigas]
OYG_10000854_10005587	gi|405945673|gb|EKC17431.1|/1.17617e-85/Natterin-1 [Crassostrea gigas]
OYG_10015152_10009825	gi|405959640|gb|EKC25653.1|/0/Transitional endoplasmic reticulum ATPase [Crassostrea gigas]
OYG_10012127_10034042	gi|405957146|gb|EKC23378.1|/0/Splicing factor, proline- and glutamine-rich [Crassostrea gigas]
OYG_10028772_10031589	gi|405965785|gb|EKC31139.1|/0/Heterochromatin protein 1-binding protein 3 [Crassostrea gigas]
OYG_10001640_10012819	gi|405955698|gb|EKC22710.1|/1.58481e-58/hypothetical protein CGI_10001640 [Crassostrea gigas]
OYG_10020891_10019501	gi|405973943|gb|EKC38630.1|/0/DNA polymerase subunit gamma-1 [Crassostrea gigas]
OYG_10015641_10019476	gi|405959089|gb|EKC25157.1|/0/Bromodomain adjacent to zinc finger domain protein 1A [Crassostrea gigas]
OYG_10013082_10031953	gi|405965899|gb|EKC31244.1|/0/Pleckstrin-like protein domain-containing family A member 7 [Crassostrea gigas]
OYG_10016998_10022605	gi|405953348|gb|EKC21030.1|/3.90246e-69/hypothetical protein CGI_10004793 [Crassostrea gigas]
OYG_10015645_10019480	gi|405959093|gb|EKC25161.1|/0/Neurotrypsin [Crassostrea gigas]
OYG_10021635_10017106	gi|405977312|gb|EKC41770.1|/3.23472e-110/Heterogeneous nuclear ribonucleoprotein 27C [Crassostrea gigas]
OYG_10017792_10009203	gi|405961032|gb|EKC26892.1|/0/FYVE and coiled-coil domain-containing protein 1 [Crassostrea gigas]
OYG_10000033_10034927	gi|405973234|gb|EKC37958.1|/8.51473e-60/40S ribosomal protein S3 [Crassostrea gigas]
OYG_10009148_10020599	gi|405966340|gb|EKC31636.1|/0/Fibropellin-1 [Crassostrea gigas]
OYG_10026248_10025430	gi|405967044|gb|EKC32258.1|/0/Reticulocyte-binding protein 2-like protein a [Crassostrea gigas]
OYG_10007013_10012815	gi|405967341|gb|EKC32515.1|/0/Tyrosine-protein phosphatase non-receptor type 22 [Crassostrea gigas]
OYG_10002950_10022410	gi|405954621|gb|EKC22011.1|/1.4163e-59/hypothetical protein CGI_10002951 [Crassostrea gigas]
OYG_10004328_10035396	gi|405953564|gb|EKC21201.1|/1.99448e-133/PC4 and SFRS1-interacting protein [Crassostrea gigas]
OYG_10009921_10013278	gi|405951107|gb|EKC19048.1|/0/hypothetical protein CGI_10009921 [Crassostrea gigas]
OYG_10007578_10030693	gi|405962861|gb|EKC28502.1|/0/Cold shock domain-containing protein E1 [Crassostrea gigas]
OYG_10015916_10000827	gi|405957713|gb|EKC23904.1|/1.03444e-138/Calreticulin [Crassostrea gigas]
OYG_10027835_10013449	gi|405975636|gb|EKC40190.1|/0/Tektin-1 [Crassostrea gigas]
OYG_10016140_10030419	gi|405970294|gb|EKC35210.1|/0/Putative methylmalonate-semialdehyde dehydrogenase [acylating], mitochondrial [Crassostrea gigas]
OYG_10006212_10039766	gi|405952542|gb|EKC20340.1|/7.23894e-126/hypothetical protein CGI_10006212 [Crassostrea gigas]
OYG_10002330_10023913	gi|405955209|gb|EKC22412.1|/0/hypothetical protein CGI_10002330 [Crassostrea gigas]
OYG_10007369_10021888	gi|405967333|gb|EKC32508.1|/1.35863e-152/Secreted frizzled-related protein 5 [Crassostrea gigas]
OYG_10013978_10016922	gi|405972778|gb|EKC37527.1|/0/Protein phosphatase 1B [Crassostrea gigas]
OYG_10011025_10034478	gi|405950834|gb|EKC18795.1|/0/Sperm-associated antigen 6 [Crassostrea gigas]
OYG_10028383_10016560	gi|405972377|gb|EKC37150.1|/0/hypothetical protein CGI_10028383 [Crassostrea gigas]
OYG_10021112_10013919	gi|405969587|gb|EKC34549.1|/2.59953e-166/hypothetical protein CGI_10021112 [Crassostrea gigas]
OYG_10025808_10029195	gi|405960426|gb|EKC26351.1|/0/4-aminobutyrate aminotransferase, mitochondrial [Crassostrea gigas]
OYG_10014228_10013734	gi|405971955|gb|EKC36756.1|/0/cAMP-responsive element-binding protein-like 2 [Crassostrea gigas]
OYG_10009595_10030319	gi|405951241|gb|EKC19171.1|/0/Neurobeachin-like protein 2 [Crassostrea gigas]
OYG_10026114_10022021	gi|405975525|gb|EKC40084.1|/0/1-phosphatidylinositol-4,5-bisphosphate phosphodiesterase delta-1 [Crassostrea gigas]
OYG_10023347_10019175	gi|405960099|gb|EKC26046.1|/0/Dolichyl-diphosphooligosaccharide--protein glycosyltransferase subunit 1 [Crassostrea gigas]
OYG_10013856_10035499	gi|405960951|gb|EKC26818.1|/1.85308e-109/hypothetical protein CGI_10013856, partial [Crassostrea gigas]
OYG_10010420_10021934	gi|405963794|gb|EKC29340.1|/0/Genetic suppressor element 1 [Crassostrea gigas]
OYG_10015717_10036859	gi|405977997|gb|EKC42416.1|/0/hypothetical protein CGI_10015717 [Crassostrea gigas]
OYG_10016472_10030186	gi|405968554|gb|EKC33617.1|/0/hypothetical protein CGI_10016472 [Crassostrea gigas]
OYG_10014621_10037480	gi|405950180|gb|EKC18182.1|/3.78361e-84/hypothetical protein CGI_10014621 [Crassostrea gigas]
OYG_10013676_10017499	gi|405959251|gb|EKC25307.1|/0/Protein still life, isoform SIF type 1 [Crassostrea gigas]
OYG_10016766_10010597	gi|405949997|gb|EKC18006.1|/0/Serine/arginine repetitive matrix protein 2 [Crassostrea gigas]
OYG_10023706_10033339	gi|405975724|gb|EKC40272.1|/0/hypothetical protein CGI_10023706 [Crassostrea gigas]
OYG_10025280_10020991	gi|405977673|gb|EKC42112.1|/0/Dynamin-binding protein [Crassostrea gigas]
OYG_10024223_10032136	gi|405972922|gb|EKC37668.1|/0/PR domain zinc finger protein 1 [Crassostrea gigas]
OYG_10022346_10012736	gi|405959294|gb|EKC25346.1|/0/Paxillin [Crassostrea gigas]
OYG_10011205_10014826	gi|405970947|gb|EKC35809.1|/0/Sortilin-related receptor [Crassostrea gigas]
OYG_10028472_10018408	gi|405977266|gb|EKC41725.1|/0/hypothetical protein CGI_10028472 [Crassostrea gigas]
OYG_10012201_10012758	gi|405968427|gb|EKC33500.1|/0/Putative serine/threonine-protein kinase pats1 [Crassostrea gigas]
OYG_10023348_10019174	gi|405960100|gb|EKC26047.1|/0/hypothetical protein CGI_10023348 [Crassostrea gigas]
OYG_10022642_10027140	gi|405962156|gb|EKC27858.1|/0/Alpha-aminoadipic semialdehyde synthase, mitochondrial [Crassostrea gigas]
OYG_10008851_10041684	gi|405957088|gb|EKC23323.1|/1.28657e-119/33 kDa inner dynein arm light chain, axonemal [Crassostrea gigas]
OYG_10025809_10013980	gi|405960427|gb|EKC26352.1|/0/PDZ and LIM domain protein 5 [Crassostrea gigas]
OYG_10023822	gi|405963900|gb|EKC29432.1|/0/Formin-binding protein 1-like protein [Crassostrea gigas]
OYG_10008117_10004448	gi|405951720|gb|EKC19609.1|/0/Diacylglycerol kinase zeta [Crassostrea gigas]
OYG_10005238_10027955	gi|405953119|gb|EKC20839.1|/3.15113e-155/hypothetical protein CGI_10005238 [Crassostrea gigas]
OYG_10019532_10040778	gi|405958671|gb|EKC24776.1|/0/hypothetical protein CGI_10019532 [Crassostrea gigas]
OYG_10004811_10029553	gi|405953328|gb|EKC21012.1|/0/Protein kinase C delta type [Crassostrea gigas]
OYG_10004110_10036971	gi|405953699|gb|EKC21311.1|/0/Sequestosome-1 [Crassostrea gigas]
OYG_10018951_10006699	gi|405963090|gb|EKC28694.1|/0/AP-1 complex subunit gamma-1 [Crassostrea gigas]
OYG_10021693_10004962	gi|332023286|gb|EGI63540.1|/5.56697e-72/NADH dehydrogenase [ubiquinone] iron-sulfur protein 7, mitochondrial [Acromyrmex echinatior]
OYG_10017149_10024161	gi|405967599|gb|EKC32740.1|/0/Protein phosphatase 1 regulatory inhibitor subunit 16B [Crassostrea gigas]
OYG_10026549_10022688	gi|405976588|gb|EKC41089.1|/0/Serine/threonine-protein kinase PAK 1 [Crassostrea gigas]
OYG_10001930_10012898	gi|405955505|gb|EKC22596.1|/0/Regulator of nonsense transcripts 3A [Crassostrea gigas]
OYG_10002384_10002524	gi|405955147|gb|EKC22374.1|/1.07262e-160/Plasminogen [Crassostrea gigas]
OYG_10005586_10038951	gi|405952971|gb|EKC20714.1|/0/NACHT, LRR and PYD domains-containing protein 5 [Crassostrea gigas]
OYG_10015025_10007175	gi|405950130|gb|EKC18134.1|/0/hypothetical protein CGI_10015025 [Crassostrea gigas]
OYG_10017922_10004114	gi|405957467|gb|EKC23675.1|/0/Laminin subunit alpha-3 [Crassostrea gigas]
OYG_10022667_10016482	gi|405962181|gb|EKC27883.1|/0/hypothetical protein CGI_10022667 [Crassostrea gigas]
OYG_10013650_10017726	gi|405950324|gb|EKC18319.1|/0/Tetratricopeptide repeat protein 6 [Crassostrea gigas]
OYG_10000478_10009624	gi|405946318|gb|EKC17606.1|/1.77066e-149/Neuronal acetylcholine receptor subunit alpha-10 [Crassostrea gigas]
OYG_10010721_10040874	gi|405950929|gb|EKC18884.1|/0/Lysosomal-trafficking regulator [Crassostrea gigas]
OYG_10026887_10012956	gi|405972856|gb|EKC37603.1|/0/hypothetical protein CGI_10026887 [Crassostrea gigas]
OYG_10022007_10033207	gi|405968443|gb|EKC33515.1|/0/4-hydroxyphenylpyruvate dioxygenase [Crassostrea gigas]
OYG_10018855_10041101	gi|405970476|gb|EKC35375.1|/0/Pleckstrin-like protein domain family B member 2 [Crassostrea gigas]
OYG_10028470_10019005	gi|405977264|gb|EKC41723.1|/1.98891e-84/Chromobox-like protein 5 [Crassostrea gigas]
OYG_10018230_10019148	gi|405968332|gb|EKC33411.1|/0/Wings apart-like protein [Crassostrea gigas]
OYG_10016956_10042002	gi|405976981|gb|EKC41455.1|/0/Methionine aminopeptidase 2 [Crassostrea gigas]
OYG_10006540_10012631	gi|405965145|gb|EKC30554.1|/4.14026e-128/Bcl-2-like protein 1 [Crassostrea gigas]
OYG_10010286_10006753	gi|405967296|gb|EKC32474.1|/0/hypothetical protein CGI_10010286 [Crassostrea gigas]
OYG_10015644_10019479	gi|405959092|gb|EKC25160.1|/2.39308e-145/Radial spoke head protein 9-like protein [Crassostrea gigas]
OYG_10013666_10028438	gi|405950337|gb|EKC18332.1|/0/hypothetical protein CGI_10013666 [Crassostrea gigas]
OYG_10007069_10030855	gi|405952166|gb|EKC20008.1|/0/hypothetical protein CGI_10007069 [Crassostrea gigas]
OYG_10028529_10041915	gi|405965484|gb|EKC30853.1|/0/Interleukin-1 receptor-associated kinase 1 [Crassostrea gigas]
OYG_10015056_10037073	gi|405977856|gb|EKC42284.1|/0/Inositol 1,4,5-trisphosphate receptor type 1 [Crassostrea gigas]
OYG_10021435_10021852	gi|405969003|gb|EKC34018.1|/0/Glutamate synthase [NADH], amyloplastic [Crassostrea gigas]
OYG_10023939_10037265	gi|405962110|gb|EKC27814.1|/0/Formin-like protein 11 [Crassostrea gigas]
OYG_10016653_10017461	gi|405957933|gb|EKC24109.1|/3.75025e-150/Homeotic protein distal-less [Crassostrea gigas]
OYG_10024066_10022340	gi|405967541|gb|EKC32689.1|/0/LIM and SH3 domain protein Lasp [Crassostrea gigas]
OYG_10014560_10026221	gi|405958526|gb|EKC24648.1|/7.27126e-79/hypothetical protein CGI_10014560 [Crassostrea gigas]
OYG_10023493_10008796	gi|405963127|gb|EKC28727.1|/0/Zinc finger protein GLIS3 [Crassostrea gigas]
OYG_10011556_10008103	gi|405962684|gb|EKC28335.1|/0/hypothetical protein CGI_10011556 [Crassostrea gigas]
OYG_10003025_10035337	gi|405961635|gb|EKC27403.1|/0/Titin [Crassostrea gigas]
OYG_10006797_10015037	gi|405963550|gb|EKC29113.1|/0/Tachykinin-like peptide receptor 86C [Crassostrea gigas]
OYG_10020677_10010061	gi|405974458|gb|EKC39101.1|/0/E3 ubiquitin-protein ligase MIB2 [Crassostrea gigas]
OYG_10012754_10037085	gi|405950400|gb|EKC18391.1|/0/Macoilin [Crassostrea gigas]
OYG_10017042_10009905	gi|405971353|gb|EKC36194.1|/0/Hexokinase type 2 [Crassostrea gigas]
OYG_10021676_10033718	gi|405965395|gb|EKC30772.1|/1.44164e-151/RNA-binding protein 9 [Crassostrea gigas]
OYG_10023354_10027165	gi|405960106|gb|EKC26053.1|/0/Stabilin-1 [Crassostrea gigas]
OYG_10024159_10034848	gi|405971393|gb|EKC36232.1|/8.66935e-44/Lipopolysaccharide-induced tumor necrosis factor-alpha factor-like protein [Crassostrea gigas]
OYG_10026608_10032180	gi|194215981|ref|XP_001488097.2|/2.36434e-147/PREDICTED: CCR4-NOT transcription complex subunit 3-like [Equus caballus]
OYG_10014575_10017026	gi|405950201|gb|EKC18202.1|/0/KN motif and ankyrin repeat domain-containing protein 1 [Crassostrea gigas]
OYG_10018006_10034081	gi|405970030|gb|EKC34968.1|/0/Histone deacetylase 4 [Crassostrea gigas]
OYG_10019169_10033101	gi|405966430|gb|EKC31717.1|/0/Casein kinase I isoform epsilon [Crassostrea gigas]
OYG_10005086_10012595	gi|405961406|gb|EKC27215.1|/0/Ras GTPase-activating protein-binding protein 2 [Crassostrea gigas]
OYG_10005338_10030482	gi|405953052|gb|EKC20784.1|/0/Dynein heavy chain 1, axonemal [Crassostrea gigas]
OYG_10013577_10020292	gi|405959610|gb|EKC25625.1|/0/Coiled-coil domain-containing protein 81 [Crassostrea gigas]
OYG_10007004_10009097	gi|405952210|gb|EKC20049.1|/0/Lipoxygenase-like protein domain-containing protein 1 [Crassostrea gigas]
OYG_10021857_10037663	gi|405976093|gb|EKC40613.1|/1.43139e-27/DPY30 domain-containing protein 1 [Crassostrea gigas]
OYG_10015921_10015843	gi|405957717|gb|EKC23908.1|/0/Neural cell adhesion molecule L1 [Crassostrea gigas]
OYG_10010979_10025928	gi|405957062|gb|EKC23299.1|/0/Cat eye syndrome critical region protein 2 [Crassostrea gigas]
OYG_10013948_10038114	gi|405957584|gb|EKC23786.1|/0/hypothetical protein CGI_10013948 [Crassostrea gigas]
OYG_10018884_10005874	gi|405966642|gb|EKC31902.1|/1.07164e-124/Pre-mRNA-splicing factor 38B [Crassostrea gigas]
OYG_10021630_10007266	gi|405977307|gb|EKC41765.1|/0/hypothetical protein CGI_10021630 [Crassostrea gigas]
OYG_10012053_10037533	gi|405958659|gb|EKC24767.1|/1.04951e-14/GRIP and coiled-coil domain-containing protein 2 [Crassostrea gigas]
OYG_10012076_10017115	gi|405961225|gb|EKC27059.1|/0/Mitosis inhibitor protein kinase wee1 [Crassostrea gigas]
OYG_10018385_10020630	gi|405962528|gb|EKC28194.1|/0/Double-strand-break repair protein rad21-like protein [Crassostrea gigas]
OYG_10003195_10028185	gi|405954419|gb|EKC21865.1|/0/Collagen alpha-3(VI) chain [Crassostrea gigas]
OYG_10019653_10006763	gi|405957046|gb|EKC23284.1|/0/Proprotein convertase subtilisin/kexin type 5 [Crassostrea gigas]
OYG_10013766_10018883	gi|405970894|gb|EKC35758.1|/0/X-linked retinitis pigmentosa GTPase regulator-like protein [Crassostrea gigas]
OYG_10019372_10031392	gi|405959453|gb|EKC25493.1|/1.33921e-121/Baculoviral IAP repeat-containing protein 7-B [Crassostrea gigas]
OYG_10014985_10022333	gi|405963411|gb|EKC28985.1|/0/Forkhead-associated domain-containing protein 1 [Crassostrea gigas]
OYG_10017281_10029891	gi|405977977|gb|EKC42397.1|/0/Beta-taxilin [Crassostrea gigas]
OYG_10026631_10026028	gi|405974158|gb|EKC38826.1|/0/hypothetical protein CGI_10026631 [Crassostrea gigas]
OYG_10016248_10041160	gi|405963512|gb|EKC29077.1|/7.53461e-64/hypothetical protein CGI_10016248 [Crassostrea gigas]
OYG_10014599_10025655	gi|405963737|gb|EKC29290.1|/0/hypothetical protein CGI_10014599 [Crassostrea gigas]
OYG_10025397_10039877	gi|405975259|gb|EKC39840.1|/0/hypothetical protein CGI_10025397 [Crassostrea gigas]
OYG_10019011_10025624	gi|405967455|gb|EKC32610.1|/0/Titin [Crassostrea gigas]
OYG_10000085_10006861	gi|405947664|gb|EKC17881.1|/2.99011e-41/60S ribosomal protein L8 [Crassostrea gigas]
OYG_10019641_10036435	gi|405957036|gb|EKC23274.1|/0/hypothetical protein CGI_10019641 [Crassostrea gigas]
OYG_10013849_10007146	gi|405961967|gb|EKC27694.1|/0/Eukaryotic translation initiation factor 5 [Crassostrea gigas]
OYG_10016863_10037160	gi|405960500|gb|EKC26421.1|/0/Tyrosine kinase receptor Cad96Ca [Crassostrea gigas]
OYG_10026299_10021781	gi|260424007|gb|ACX37502.1|/1.63088e-148/Rieske-like apoprotein [Crassostrea gigas]
OYG_10012532_10039737	gi|156351311|ref|XP_001622453.1|/2.8788e-31/predicted protein [Nematostella vectensis]
OYG_10003354_10005709	gi|405959834|gb|EKC25821.1|/0/Catalase [Crassostrea gigas]
OYG_10018076_10027511	gi|405963184|gb|EKC28781.1|/0/hypothetical protein CGI_10018076 [Crassostrea gigas]
OYG_10021178_10042122	gi|405978800|gb|EKC43162.1|/0/SH2 domain-containing adapter protein F [Crassostrea gigas]
OYG_10023940_10037266	gi|405962111|gb|EKC27815.1|/0/hypothetical protein CGI_10023940 [Crassostrea gigas]
OYG_10017448_10041491	gi|405965295|gb|EKC30677.1|/3.29681e-140/Transcription factor HES-1 [Crassostrea gigas]
OYG_10024442_10015561	gi|405967749|gb|EKC32880.1|/0/Catenin alpha-2 [Crassostrea gigas]
OYG_10012189_10027975	gi|405968417|gb|EKC33490.1|/0/Protein cramped-like protein [Crassostrea gigas]
OYG_10022552_10041420	gi|405970526|gb|EKC35422.1|/5.65475e-164/Annexin A7, partial [Crassostrea gigas]
OYG_10028701_10017744	gi|405976470|gb|EKC40976.1|/0/Rab GDP dissociation inhibitor beta [Crassostrea gigas]
OYG_10000134_10016153	gi|405947434|gb|EKC17841.1|/5.69676e-124/hypothetical protein CGI_10000134 [Crassostrea gigas]
OYG_10014378_10012386	gi|405961430|gb|EKC27234.1|/0/Docking protein 1 [Crassostrea gigas]
OYG_10025885_10034676	gi|405968281|gb|EKC33363.1|/0/Nuclear receptor coactivator 1 [Crassostrea gigas]
OYG_10023932_10026753	gi|405962104|gb|EKC27808.1|/1.00528e-155/Pancreatic triacylglycerol lipase [Crassostrea gigas]
OYG_10010012_10015558	gi|405976661|gb|EKC41160.1|/0/Protein furry-like protein [Crassostrea gigas]
OYG_10008751_10040443	gi|405970361|gb|EKC35273.1|/0/hypothetical protein CGI_10008751 [Crassostrea gigas]
OYG_10023526_10034439	gi|405973027|gb|EKC37764.1|/0/Rho/Cdc42/Rac GTPase-activating protein RICS [Crassostrea gigas]
OYG_10020133_10029682	gi|405976727|gb|EKC41223.1|/0/Spermatogenesis-associated protein 13 [Crassostrea gigas]
OYG_10022940_10029635	gi|405975977|gb|EKC40502.1|/1.46075e-117/Galectin-8 [Crassostrea gigas]
OYG_10021998_10024269	gi|405968434|gb|EKC33506.1|/0/Myosin-IIIB [Crassostrea gigas]
OYG_10004029_10038181	gi|405962975|gb|EKC28596.1|/0/Protein TANC2 [Crassostrea gigas]
OYG_10010299_10017964	gi|405951006|gb|EKC18955.1|/6.05871e-89/EF-hand domain-containing protein D2 [Crassostrea gigas]
OYG_10027094_10040932	gi|405972114|gb|EKC36901.1|/0/WD repeat-containing protein 42A [Crassostrea gigas]
OYG_10021561_10029133	gi|405966141|gb|EKC31459.1|/0/Kyphoscoliosis peptidase [Crassostrea gigas]
OYG_10020942_10011802	gi|405957021|gb|EKC23260.1|/0/Splicing factor 3 subunit 1 [Crassostrea gigas]
OYG_10010367_10036838	gi|405961556|gb|EKC27343.1|/0/hypothetical protein CGI_10010367 [Crassostrea gigas]
OYG_10009495_10014041	gi|405970262|gb|EKC35183.1|/1.07392e-173/DnaJ-like protein subfamily B member 4 [Crassostrea gigas]
OYG_10015851_10031131	gi|405965978|gb|EKC31310.1|/0/Putative E3 ubiquitin-protein ligase HERC2 [Crassostrea gigas]
OYG_10004570_10017554	gi|405953461|gb|EKC21118.1|/0/Rapamycin-insensitive companion of mTOR [Crassostrea gigas]
OYG_10021811_10008515	gi|405964900|gb|EKC30339.1|/3.04045e-170/Putative transcription factor SOX-14 [Crassostrea gigas]
OYG_10001789_10024068	gi|405955625|gb|EKC22672.1|/0/Fibronectin [Crassostrea gigas]
OYG_10021236_10024044	gi|148225642|ref|NP_001089431.1|/3.93145e-63/uncharacterized protein LOC734481 [Xenopus laevis]
OYG_10004523_10012480	gi|405953493|gb|EKC21145.1|/0/Receptor-type tyrosine-protein phosphatase O [Crassostrea gigas]
OYG_10009400_10040297	gi|405977818|gb|EKC42251.1|/0/Guanine nucleotide exchange factor VAV2 [Crassostrea gigas]
OYG_10021398_10039621	gi|405977043|gb|EKC41515.1|/0/NADH-ubiquinone oxidoreductase 75 kDa subunit, mitochondrial [Crassostrea gigas]
OYG_10024493_10021529	gi|405974697|gb|EKC39323.1|/0/C-terminal-binding protein [Crassostrea gigas]
OYG_10017224_10008615	gi|405974982|gb|EKC39585.1|/0/CCR4-NOT transcription complex subunit 6-like protein [Crassostrea gigas]
OYG_10020911_10032887	gi|405956994|gb|EKC23233.1|/0/IQ domain-containing protein E [Crassostrea gigas]
OYG_10012741_10004552	gi|405958367|gb|EKC24501.1|/0/DNA damage-regulated autophagy modulator protein 1 [Crassostrea gigas]
OYG_10024574_10033443	gi|405974536|gb|EKC39171.1|/0/Krueppel-like factor 1 [Crassostrea gigas]
OYG_10014677_10021637	gi|405965270|gb|EKC30656.1|/0/Tubulin monoglycylase TTLL3 [Crassostrea gigas]
OYG_10026357_10037638	gi|405968838|gb|EKC33867.1|/0/WD repeat-containing protein 63 [Crassostrea gigas]
OYG_10004590_10036641	gi|405953442|gb|EKC21103.1|/0/Signal peptide, CUB and EGF-like domain-containing protein 1 [Crassostrea gigas]
OYG_10006385_10036252	gi|405958557|gb|EKC24673.1|/0/Coiled-coil domain-containing protein 66 [Crassostrea gigas]
OYG_10013503_10036121	gi|405964531|gb|EKC30006.1|/0/Sodium- and chloride-dependent glycine transporter 2 [Crassostrea gigas]
OYG_10020202_10033585	gi|405957623|gb|EKC23822.1|/0/Lysine-specific demethylase 6A [Crassostrea gigas]
OYG_10028843_10036998	gi|405978496|gb|EKC42876.1|/0/Protein flp [Crassostrea gigas]
OYG_10018669_10038341	gi|405975798|gb|EKC40343.1|/3.56847e-170/ETS domain-containing protein Elk-1 [Crassostrea gigas]
OYG_10018019_10039466	gi|260837069|ref|XP_002613528.1|/0/hypothetical protein BRAFLDRAFT_277402 [Branchiostoma floridae]
OYG_10011903_10037648	gi|405950559|gb|EKC18539.1|/1.25941e-142/hypothetical protein CGI_10011903 [Crassostrea gigas]
OYG_10013371_10039920	gi|405958228|gb|EKC24374.1|/0/hypothetical protein CGI_10013371 [Crassostrea gigas]
OYG_10017257_10030084	gi|405965173|gb|EKC30579.1|/0/FERM and PDZ domain-containing protein 4 [Crassostrea gigas]
OYG_10018765_10023035	gi|405970211|gb|EKC35139.1|/0/Myosin-XVIIIa [Crassostrea gigas]
OYG_10017806_10018695	gi|405961042|gb|EKC26902.1|/0/Mediator of RNA polymerase II transcription subunit 1 [Crassostrea gigas]
OYG_10025163_10003394	gi|405963036|gb|EKC28645.1|/0/EF-hand calcium-binding domain-containing protein 6 [Crassostrea gigas]
OYG_10019827_10010077	gi|405970312|gb|EKC35227.1|/0/Alpha-N-acetylgalactosaminidase [Crassostrea gigas]
OYG_10010531_10032621	gi|405959120|gb|EKC25185.1|/0/F-box/WD repeat-containing protein 10 [Crassostrea gigas]
OYG_10007559_10038993	gi|405958173|gb|EKC24325.1|/0/Hexokinase type 2 [Crassostrea gigas]
OYG_10009509_10006313	gi|405962935|gb|EKC28563.1|/0/DNA topoisomerase 2-beta [Crassostrea gigas]
OYG_10011514_10014248	gi|405950728|gb|EKC18696.1|/0/hypothetical protein CGI_10011514 [Crassostrea gigas]
OYG_10018273_10035332	gi|405977938|gb|EKC42362.1|/0/Nuclear receptor subfamily 2 group F member 1-A [Crassostrea gigas]
OYG_10012646_10040390	gi|405968169|gb|EKC33266.1|/0/hypothetical protein CGI_10012646 [Crassostrea gigas]
OYG_10022561_10039517	gi|405970535|gb|EKC35431.1|/0/Histone-lysine N-methyltransferase MLL3 [Crassostrea gigas]
OYG_10025068_10034237	gi|405977145|gb|EKC41609.1|/0/Tetratricopeptide repeat protein 28 [Crassostrea gigas]
OYG_10016450_10027662	gi|405968026|gb|EKC33131.1|/0/Sodium/calcium exchanger 3 [Crassostrea gigas]
OYG_10013809_10016107	gi|405958021|gb|EKC24190.1|/0/hypothetical protein CGI_10013809 [Crassostrea gigas]
OYG_10028661_10015644	gi|405976435|gb|EKC40941.1|/0/WD repeat-containing protein 64 [Crassostrea gigas]
OYG_10027261_10036061	gi|405971527|gb|EKC36362.1|/0/Pre-mRNA cleavage complex 2 protein Pcf11 [Crassostrea gigas]
OYG_10016609_10006889	gi|405970733|gb|EKC35611.1|/0/Lysosome-associated membrane glycoprotein 1 [Crassostrea gigas]
OYG_10009697_10012424	gi|405973198|gb|EKC37924.1|/0/hypothetical protein CGI_10009697 [Crassostrea gigas]
OYG_10022557_10039513	gi|405970531|gb|EKC35427.1|/0/Neurobeachin [Crassostrea gigas]
OYG_10002645_10032823	gi|405954877|gb|EKC22194.1|/0/RalA-binding protein 1 [Crassostrea gigas]
OYG_10021124_10017238	gi|405969598|gb|EKC34560.1|/6.66807e-36/hypothetical protein CGI_10021124 [Crassostrea gigas]
OYG_10007652_10034073	gi|405971869|gb|EKC36675.1|/0/hypothetical protein CGI_10007652 [Crassostrea gigas]
OYG_10006518_10021217	gi|405952414|gb|EKC20229.1|/4.3819e-103/hypothetical protein CGI_10006518 [Crassostrea gigas]
OYG_10024304_10019229	gi|405963618|gb|EKC29180.1|/0/hypothetical protein CGI_10024304 [Crassostrea gigas]
OYG_10024581_10033436	gi|405974543|gb|EKC39178.1|/0/Serrate RNA effector molecule-like protein [Crassostrea gigas]
OYG_10013370_10022399	gi|405958227|gb|EKC24373.1|/0/hypothetical protein CGI_10013370 [Crassostrea gigas]
OYG_10017452_10009752	gi|405965299|gb|EKC30681.1|/0/Zinc finger protein 91 [Crassostrea gigas]
OYG_10026220_10019637	gi|405967019|gb|EKC32233.1|/0/XK-related protein 6 [Crassostrea gigas]
OYG_10004395_10021986	gi|405953549|gb|EKC21190.1|/0/T-complex protein 1 subunit zeta [Crassostrea gigas]
OYG_10003289_10033212	gi|405961288|gb|EKC27115.1|/0/Collagen alpha-6(VI) chain [Crassostrea gigas]
OYG_10009524_10033343	gi|405961148|gb|EKC26993.1|/0/Structural maintenance of chromosomes protein 4 [Crassostrea gigas]
OYG_10028574_10032218	gi|405965524|gb|EKC30893.1|/0/NEDD4-binding protein 2 [Crassostrea gigas]
OYG_10026010_10016176	gi|405972246|gb|EKC37025.1|/0/hypothetical protein CGI_10026010 [Crassostrea gigas]
OYG_10020816_10022724	gi|405963300|gb|EKC28886.1|/0/Serine/threonine-protein phosphatase 2A 56 kDa regulatory subunit delta isoform [Crassostrea gigas]
OYG_10026771_10015216	gi|405976682|gb|EKC41180.1|/5.77285e-171/Apoptosis 2 inhibitor [Crassostrea gigas]
OYG_10027721_10011583	gi|405962799|gb|EKC28442.1|/0/Tyrosine-protein kinase transforming protein Src [Crassostrea gigas]
OYG_10003491_10010507	gi|405964580|gb|EKC30048.1|/0/Actin, cytoplasmic [Crassostrea gigas]
OYG_10013183_10039529	gi|405957408|gb|EKC23620.1|/0/hypothetical protein CGI_10013183 [Crassostrea gigas]
OYG_10003816_10036965	gi|405953937|gb|EKC21500.1|/0/Cytoplasmic dynein 2 heavy chain 1 [Crassostrea gigas]
OYG_10002687_10019108	gi|405954851|gb|EKC22176.1|/0/Intermediate filament tail domain-containing protein 1 [Crassostrea gigas]
OYG_10027405_10020049	gi|405964095|gb|EKC29617.1|/0/Transcription elongation factor SPT5 [Crassostrea gigas]
OYG_10023724_10030630	gi|405975742|gb|EKC40290.1|/4.64349e-87/High mobility group protein DSP1 [Crassostrea gigas]
OYG_10006168_10024893	gi|405952592|gb|EKC20386.1|/0/Protein sprint [Crassostrea gigas]
OYG_10007570_10039178	gi|405951942|gb|EKC19808.1|/0/Tubulin alpha-1C chain [Crassostrea gigas]
OYG_10022163_10038973	gi|396578078|dbj|BAM34021.1|/3.76134e-134/CapZ-beta [Branchiostoma belcheri]
OYG_10006300_10014213	gi|405952521|gb|EKC20321.1|/0/Apoptosis-inducing factor 3 [Crassostrea gigas]
OYG_10001325_10024652	gi|405945311|gb|EKC17270.1|/0/Dynein heavy chain 2, axonemal [Crassostrea gigas]
OYG_10021347_10029271	gi|405978336|gb|EKC42736.1|/0/hypothetical protein CGI_10021347 [Crassostrea gigas]
OYG_10004588_10036643	gi|405953440|gb|EKC21101.1|/0/Zinc finger protein Noc [Crassostrea gigas]
OYG_10024246_10022706	gi|405963566|gb|EKC29128.1|/0/Septin-4 [Crassostrea gigas]
OYG_10027298_10041127	gi|405978839|gb|EKC43200.1|/0/WD repeat and FYVE domain-containing protein 3 [Crassostrea gigas]
OYG_10019138_10039617	gi|405974241|gb|EKC38901.1|/0/hypothetical protein CGI_10019138 [Crassostrea gigas]
OYG_10025114_10027749	gi|405975061|gb|EKC39657.1|/0/hypothetical protein CGI_10025114 [Crassostrea gigas]
OYG_10016498_10041897	gi|405960037|gb|EKC25989.1|/0/Serine/threonine-protein phosphatase 6 regulatory subunit 3 [Crassostrea gigas]
OYG_10007265_10028977	gi|405952087|gb|EKC19937.1|/0/Poly [ADP-ribose] polymerase 14 [Crassostrea gigas]
OYG_10025127_10024457	gi|405975072|gb|EKC39668.1|/9.15651e-139/hypothetical protein CGI_10025127 [Crassostrea gigas]
OYG_10010474_10030353	gi|405960672|gb|EKC26570.1|/2.46659e-22/40S ribosomal protein S28 [Crassostrea gigas]
OYG_10003282_10018857	gi|405954337|gb|EKC21805.1|/2.11816e-102/hypothetical protein CGI_10003282 [Crassostrea gigas]
OYG_10014879_10033354	gi|405959136|gb|EKC25200.1|/0/Coiled-coil domain-containing protein C6orf97 [Crassostrea gigas]
OYG_10004361_10018816	gi|405972722|gb|EKC37474.1|/0/Receptor-type tyrosine-protein phosphatase T [Crassostrea gigas]
OYG_10006968_10006766	gi|405961196|gb|EKC27035.1|/0/hypothetical protein CGI_10006968 [Crassostrea gigas]
OYG_10003191_10035879	gi|405954408|gb|EKC21858.1|/0/PC3-like endoprotease variant A [Crassostrea gigas]
OYG_10024368_10015315	gi|405958456|gb|EKC24583.1|/0/Disheveled-associated activator of morphogenesis 2 [Crassostrea gigas]
OYG_10015775_10003225	gi|405971167|gb|EKC36020.1|/2.32517e-119/hypothetical protein CGI_10015775 [Crassostrea gigas]
OYG_10027673_10010978	gi|405966254|gb|EKC31561.1|/0/GTPase-activating protein and VPS9 domain-containing protein 1 [Crassostrea gigas]
OYG_10008665_10013333	gi|405967412|gb|EKC32576.1|/0/RING finger protein 31 [Crassostrea gigas]
OYG_10005854_10040634	gi|405952769|gb|EKC20542.1|/0/hypothetical protein CGI_10005854 [Crassostrea gigas]
OYG_10022123_10008356	gi|405977106|gb|EKC41572.1|/0/Protein CASP [Crassostrea gigas]
OYG_10028630_10033851	gi|405976406|gb|EKC40912.1|/0/Serine/threonine-protein phosphatase 4 regulatory subunit 4 [Crassostrea gigas]
OYG_10026509_10038629	gi|405976314|gb|EKC40826.1|/0/Mediator of RNA polymerase II transcription subunit 13 [Crassostrea gigas]
OYG_10005325_10021025	gi|405953076|gb|EKC20804.1|/0/Protocadherin Fat 4 [Crassostrea gigas]
OYG_10024293_10001325	gi|405963608|gb|EKC29170.1|/0/Heat shock 70 kDa protein 12B [Crassostrea gigas]
OYG_10007458_10031188	gi|405951985|gb|EKC19847.1|/0/hypothetical protein CGI_10007458 [Crassostrea gigas]
OYG_10027586_10036771	gi|405969934|gb|EKC34877.1|/0/Peripheral-type benzodiazepine receptor-associated protein 1 [Crassostrea gigas]
OYG_10008947_10041745	gi|291235287|ref|XP_002737572.1|/2.8015e-104/PREDICTED: eukaryotic translation initiation factor 3, subunit H-like [Saccoglossus kowalevskii]
OYG_10021872_10025346	gi|405976108|gb|EKC40628.1|/1.37732e-84/Iron-sulfur cluster assembly enzyme ISCU, mitochondrial [Crassostrea gigas]
OYG_10006704_10031302	gi|405952323|gb|EKC20148.1|/0/von Willebrand factor A domain-containing protein 3B [Crassostrea gigas]
OYG_10023117_10014795	gi|405972184|gb|EKC36970.1|/0/Nck-associated protein 5 [Crassostrea gigas]
OYG_10024125_10038988	gi|405960340|gb|EKC26271.1|/0/BCL-6 corepressor [Crassostrea gigas]
OYG_10014923_10030769	gi|405961269|gb|EKC27101.1|/0/hypothetical protein CGI_10014923 [Crassostrea gigas]
OYG_10019711_10037438	gi|405965443|gb|EKC30819.1|/0/Teneurin-3 [Crassostrea gigas]
OYG_10024851_10004497	gi|223647268|gb|ACN10392.1|/1.82995e-12/Transcobalamin-2 precursor [Salmo salar]
OYG_10018447_10014596	gi|405969221|gb|EKC34204.1|/0/hypothetical protein CGI_10018447 [Crassostrea gigas]
OYG_10020924_10029154	gi|405957005|gb|EKC23244.1|/0/hypothetical protein CGI_10020924 [Crassostrea gigas]
OYG_10012713_10031375	gi|405967361|gb|EKC32533.1|/0/hypothetical protein CGI_10012713 [Crassostrea gigas]
OYG_10014838_10037704	gi|405967912|gb|EKC33028.1|/0/Thrombospondin type-1 domain-containing protein 4 [Crassostrea gigas]
OYG_10015620_10020326	gi|405966203|gb|EKC31511.1|/0/Ankyrin repeat domain-containing protein 12 [Crassostrea gigas]
OYG_10015425_10040231	gi|405961384|gb|EKC27195.1|/0/Glutamine synthetase 2 cytoplasmic [Crassostrea gigas]
OYG_10003348_10026911	gi|405954293|gb|EKC21776.1|/0/Dynein-1-beta heavy chain, flagellar inner arm I1 complex [Crassostrea gigas]
OYG_10009041_10028674	gi|405951345|gb|EKC19266.1|/0/hypothetical protein CGI_10009041 [Crassostrea gigas]
OYG_10004988_10014125	gi|405953286|gb|EKC20978.1|/0/hypothetical protein CGI_10004988 [Crassostrea gigas]
OYG_10011047_10035867	gi|405950821|gb|EKC18783.1|/0/hypothetical protein CGI_10011047 [Crassostrea gigas]
OYG_10009793_10029738	gi|405960648|gb|EKC26550.1|/0/Cubilin [Crassostrea gigas]
OYG_10008412_10008766	gi|405968361|gb|EKC33438.1|/0/phosphatase Slingshot-like protein 2 [Crassostrea gigas]
OYG_10021619_10016189	gi|405962655|gb|EKC28312.1|/0/Semaphorin-1A [Crassostrea gigas]
OYG_10026815_10025855	gi|405969727|gb|EKC34680.1|/0/hypothetical protein CGI_10026815 [Crassostrea gigas]
OYG_10007010_10027007	gi|405967338|gb|EKC32512.1|/0/Neurogenic locus notch-like protein 2 [Crassostrea gigas]
OYG_10008866_10026484	gi|241742037|ref|XP_002414153.1|/2.73679e-50/transcription factor Mbf1, putative [Ixodes scapularis]
OYG_10008681_10011736	gi|405951481|gb|EKC19390.1|/0/hypothetical protein CGI_10008681 [Crassostrea gigas]
OYG_10018039_10019608	gi|405978682|gb|EKC43052.1|/0/Collagen alpha-1(IV) chain [Crassostrea gigas]
OYG_10020978_10011717	gi|405958984|gb|EKC25062.1|/0/NADH dehydrogenase [ubiquinone] 1 alpha subcomplex subunit 9, mitochondrial [Crassostrea gigas]
OYG_10021787_10015517	gi|405973648|gb|EKC38349.1|/0/Pericentriolar material 1 protein [Crassostrea gigas]
OYG_10013090_10008419	gi|405965906|gb|EKC31251.1|/1.52607e-143/Tumor necrosis factor receptor superfamily member 1B [Crassostrea gigas]
OYG_10014525_10016503	gi|405967397|gb|EKC32562.1|/0/Calmodulin [Crassostrea gigas]
OYG_10012804_10024840	gi|405959418|gb|EKC25460.1|/0/Zinc finger homeobox protein 3 [Crassostrea gigas]
OYG_10023005_10028857	gi|405973632|gb|EKC38334.1|/0/Ankyrin repeat domain-containing protein 50 [Crassostrea gigas]
OYG_10019972_10014169	gi|405965352|gb|EKC30733.1|/0/Tripartite motif-containing protein 3 [Crassostrea gigas]
OYG_10010366_10008936	gi|405961555|gb|EKC27342.1|/0/hypothetical protein CGI_10010366 [Crassostrea gigas]
OYG_10022253_10020429	gi|405967119|gb|EKC32320.1|/0/Kinesin-related protein 1 [Crassostrea gigas]
OYG_10004220_10031221	gi|405959257|gb|EKC25312.1|/0/Sodium- and chloride-dependent glycine transporter 2 [Crassostrea gigas]
OYG_10017797_10019157	gi|405961036|gb|EKC26896.1|/0/Engulfment and cell motility protein 1 [Crassostrea gigas]
OYG_10016817_10039694	gi|405978305|gb|EKC42706.1|/0/Protocadherin-11 X-linked [Crassostrea gigas]
OYG_10014474_10030858	gi|405966819|gb|EKC32056.1|/0/Serine hydroxymethyltransferase, cytosolic [Crassostrea gigas]
OYG_10008669_10021521	gi|405972408|gb|EKC37180.1|/0/Shootin-1 [Crassostrea gigas]
OYG_10017406_10018154	gi|405968127|gb|EKC33227.1|/0/Neurofibromin [Crassostrea gigas]
OYG_10008557_10038282	gi|405951572|gb|EKC19473.1|/0/1-phosphatidylinositol-4,5-bisphosphate phosphodiesterase gamma-1 [Crassostrea gigas]
OYG_10013151_10017921	gi|405950353|gb|EKC18347.1|/0/Excitatory amino acid transporter 3 [Crassostrea gigas]
OYG_10007253_10034649	gi|405952059|gb|EKC19912.1|/0/F-box/LRR-repeat protein 13 [Crassostrea gigas]
OYG_10005179_10023840	gi|405961281|gb|EKC27111.1|/0/hypothetical protein CGI_10005179 [Crassostrea gigas]
OYG_10009680_10021250	gi|405962442|gb|EKC28117.1|/0/Casein kinase II subunit alpha [Crassostrea gigas]
OYG_10018805_10009655	gi|405972293|gb|EKC37069.1|/0/Tripartite motif-containing protein 2 [Crassostrea gigas]
OYG_10019042_10030705	gi|405967483|gb|EKC32638.1|/0/Cadherin EGF LAG seven-pass G-type receptor 3 [Crassostrea gigas]
OYG_10007759_10025129	gi|405975334|gb|EKC39907.1|/0/Apoptosis inhibitor 5 [Crassostrea gigas]
OYG_10003599_10005879	gi|405954105|gb|EKC21632.1|/0/hypothetical protein CGI_10003599 [Crassostrea gigas]
OYG_10027605_10034432	gi|405969953|gb|EKC34896.1|/7.31014e-80/Allograft inflammatory factor 1 [Crassostrea gigas]
OYG_10026116_10014038	gi|405975527|gb|EKC40086.1|/0/Myotubularin-related protein 13 [Crassostrea gigas]
OYG_10006897_10040219	gi|405952238|gb|EKC20074.1|/0/Laminin subunit alpha-2 [Crassostrea gigas]
OYG_10001819_10038314	gi|405964783|gb|EKC30230.1|/0/Cyclin-T2 [Crassostrea gigas]
OYG_10014772_10036167	gi|405960349|gb|EKC26279.1|/0/Doublecortin domain-containing protein 5 [Crassostrea gigas]
OYG_10022009_10037895	gi|307208298|gb|EFN85723.1|/1.47152e-40/Glutathione synthetase [Harpegnathos saltator]
OYG_10026645_10040534	gi|405978171|gb|EKC42581.1|/0/Cell division cycle 5-related protein [Crassostrea gigas]
OYG_10005851_10036812	gi|405952767|gb|EKC20540.1|/4.56349e-75/Protein max [Crassostrea gigas]
OYG_10013854_10036746	gi|405960949|gb|EKC26816.1|/0/hypothetical protein CGI_10013854 [Crassostrea gigas]
OYG_10009236_10020552	gi|405958608|gb|EKC24719.1|/4.29288e-107/Transmembrane BAX inhibitor motif-containing protein 4 [Crassostrea gigas]
OYG_10028461_10009947	gi|405977255|gb|EKC41714.1|/0/N-chimaerin [Crassostrea gigas]
OYG_10015180_10031845	gi|405957913|gb|EKC24090.1|/0/Calmodulin-like protein 12 [Crassostrea gigas]
OYG_10024386_10028787	gi|405958470|gb|EKC24597.1|/0/Papilin [Crassostrea gigas]
OYG_10018571_10016459	gi|405972492|gb|EKC37258.1|/0/Kinesin-related protein 1 [Crassostrea gigas]
OYG_10010514_10009725	gi|405959106|gb|EKC25171.1|/0/PH domain leucine-rich repeat-containing protein phosphatase 1 [Crassostrea gigas]
OYG_10018118_10019252	gi|405972753|gb|EKC37503.1|/0/hypothetical protein CGI_10018118 [Crassostrea gigas]
OYG_10002585_10026403	gi|405954974|gb|EKC22261.1|/0/Protocadherin beta-4 [Crassostrea gigas]
OYG_10002459_10036278	gi|405955091|gb|EKC22335.1|/0/Heat shock 70 kDa protein 12A [Crassostrea gigas]
OYG_10005978_10002214	gi|405952727|gb|EKC20505.1|/0/Cartilage matrix protein [Crassostrea gigas]
OYG_10019569_10028891	gi|405958331|gb|EKC24467.1|/0/Spermatogenesis-associated protein 7 [Crassostrea gigas]
OYG_10026483_10019874	gi|405976290|gb|EKC40802.1|/0/Protein ELYS [Crassostrea gigas]
OYG_10026025_10016033	gi|405964126|gb|EKC29643.1|/0/FACT complex subunit spt16 [Crassostrea gigas]
OYG_10018391_10020566	gi|405962534|gb|EKC28200.1|/0/Glutamate--cysteine ligase catalytic subunit [Crassostrea gigas]
OYG_10021849_10037671	gi|405976085|gb|EKC40605.1|/8.31399e-71/CDGSH iron sulfur domain-containing protein 2 [Crassostrea gigas]
OYG_10011150_10016785	gi|405974491|gb|EKC39131.1|/0/hypothetical protein CGI_10011150 [Crassostrea gigas]
OYG_10022502_10036440	gi|405965565|gb|EKC30931.1|/0/FYVE, RhoGEF and PH domain-containing protein 6 [Crassostrea gigas]
OYG_10012370_10035283	gi|405950485|gb|EKC18471.1|/0/Tyrosine-protein kinase HTK16 [Crassostrea gigas]
OYG_10026186_10035885	gi|405964355|gb|EKC29852.1|/0/Calpain-A [Crassostrea gigas]
OYG_10010150_10011274	gi|405951040|gb|EKC18987.1|/0/Eukaryotic translation initiation factor 3 subunit C [Crassostrea gigas]
OYG_10024421_10012062	gi|405967728|gb|EKC32859.1|/1.50122e-164/hypothetical protein CGI_10024421 [Crassostrea gigas]
OYG_10027104_10022291	gi|405972124|gb|EKC36911.1|/0/Cysteinyl-tRNA synthetase, cytoplasmic [Crassostrea gigas]
OYG_10028032_10001566	gi|405977799|gb|EKC42233.1|/8.03924e-65/S-phase kinase-associated protein 1 [Crassostrea gigas]
OYG_10013652_10017724	gi|405950325|gb|EKC18320.1|/0/hypothetical protein CGI_10013652 [Crassostrea gigas]
OYG_10018085_10010223	gi|405950962|gb|EKC18914.1|/1.79147e-77/Kelch-like protein 24, partial [Crassostrea gigas]
OYG_10019901_10039663	gi|115689742|ref|XP_790412.2|/1.73384e-28/PREDICTED: cyclic AMP-responsive element-binding protein 3-like protein 3-like [Strongylocentrotus purpuratus]
OYG_10023188_10026993	gi|405969694|gb|EKC34648.1|/0/Serine/threonine-protein phosphatase 4 regulatory subunit 1 [Crassostrea gigas]
OYG_10006785_10004891	gi|405952298|gb|EKC20127.1|/0/hypothetical protein CGI_10006785 [Crassostrea gigas]
OYG_10027440_10011141	gi|405963671|gb|EKC29227.1|/0/hypothetical protein CGI_10027440 [Crassostrea gigas]
OYG_10015462_10014127	gi|405966176|gb|EKC31488.1|/0/1,25-dihydroxyvitamin D(3) 24-hydroxylase, mitochondrial [Crassostrea gigas]
OYG_10010632_10034639	gi|405960600|gb|EKC26511.1|/8.801e-78/Vasodilator-stimulated phosphoprotein [Crassostrea gigas]
OYG_10006669_10019708	gi|260798905|ref|XP_002594440.1|/1.4489e-33/hypothetical protein BRAFLDRAFT_72173 [Branchiostoma floridae]
OYG_10017521_10032504	gi|405976942|gb|EKC41419.1|/0/Serine/threonine-protein kinase LATS1 [Crassostrea gigas]
OYG_10007483	gi|405951960|gb|EKC19824.1|/1.74691e-165/F-actin-capping protein subunit alpha [Crassostrea gigas]
OYG_10019612_10015091	gi|405957164|gb|EKC23395.1|/0/hypothetical protein CGI_10019612 [Crassostrea gigas]
OYG_10013051_10038081	gi|405950385|gb|EKC18377.1|/0/Programmed cell death 6-interacting protein [Crassostrea gigas]
OYG_10010423_10013655	gi|405963797|gb|EKC29343.1|/1.33462e-165/Eukaryotic translation initiation factor 2 subunit 2 [Crassostrea gigas]
OYG_10008051_10008448	gi|405959930|gb|EKC25904.1|/4.62014e-158/G1/S-specific cyclin-D2 [Crassostrea gigas]
OYG_10023898_10040383	gi|405978272|gb|EKC42677.1|/0/Calmodulin [Crassostrea gigas]
OYG_10022376_10015349	gi|405970581|gb|EKC35474.1|/2.64808e-53/hypothetical protein CGI_10022376 [Crassostrea gigas]
OYG_10011579_10041728	gi|405950685|gb|EKC18656.1|/3.41298e-89/Allene oxide synthase-lipoxygenase protein [Crassostrea gigas]
OYG_10020695_10016566	gi|405977605|gb|EKC42047.1|/0/Cullin-3-B [Crassostrea gigas]
OYG_10005339_10030482	gi|405953053|gb|EKC20785.1|/0/Echinoderm microtubule-associated protein-like 1 [Crassostrea gigas]
OYG_10015026_10009502	gi|405950131|gb|EKC18135.1|/0/Inverted formin-2 [Crassostrea gigas]
OYG_10009458_10012445	gi|405962463|gb|EKC28135.1|/0/Beta-(1,2)-xylosyltransferase [Crassostrea gigas]
OYG_10023071_10039332	gi|405959405|gb|EKC25450.1|/0/SH2 domain-containing protein 3C [Crassostrea gigas]
OYG_10027940_10036139	gi|405974918|gb|EKC39530.1|/0/Ankyrin-1 [Crassostrea gigas]
OYG_10004665_10008585	gi|405962400|gb|EKC28083.1|/0/Putative ubiquitin carboxyl-terminal hydrolase FAF-X [Crassostrea gigas]
OYG_10006667_10019706	gi|405970617|gb|EKC35507.1|/0/Microphthalmia-associated transcription factor [Crassostrea gigas]
OYG_10025370_10022984	gi|405975234|gb|EKC39815.1|/0/Dual oxidase 2, partial [Crassostrea gigas]
OYG_10027073_10011616	gi|405972095|gb|EKC36882.1|/1.97433e-16/hypothetical protein CGI_10027073 [Crassostrea gigas]
OYG_10009185_10017782	gi|405961731|gb|EKC27484.1|/0/NADH dehydrogenase [ubiquinone] iron-sulfur protein 2, mitochondrial [Crassostrea gigas]
OYG_10024124_10038989	gi|405960339|gb|EKC26270.1|/0/hypothetical protein CGI_10024124 [Crassostrea gigas]
OYG_10027847_10036236	gi|405975647|gb|EKC40201.1|/0/hypothetical protein CGI_10027847 [Crassostrea gigas]
OYG_10017528_10036455	gi|405976947|gb|EKC41424.1|/0/hypothetical protein CGI_10017528 [Crassostrea gigas]
OYG_10024372_10015311	gi|260818619|ref|XP_002604480.1|/3.7172e-91/hypothetical protein BRAFLDRAFT_79219 [Branchiostoma floridae]
OYG_10008448_10027003	gi|405951519|gb|EKC19425.1|/0/CAP-Gly domain-containing linker protein 3 [Crassostrea gigas]
OYG_10009742_10024744	gi|405951150|gb|EKC19088.1|/0/Ankyrin repeat domain-containing protein 17 [Crassostrea gigas]
OYG_10025117_10028719	gi|405975064|gb|EKC39660.1|/0/Pleckstrin-like protein domain-containing family G member 5 [Crassostrea gigas]
OYG_10007667_10012334	gi|405951894|gb|EKC19765.1|/0/hypothetical protein CGI_10007667 [Crassostrea gigas]
OYG_10004841_10025771	gi|242011323|ref|XP_002426402.1|/1.5467e-175/ADAM 19 precursor, putative [Pediculus humanus corporis]
OYG_10011551_10041728	gi|405962679|gb|EKC28330.1|/0/Allene oxide synthase-lipoxygenase protein [Crassostrea gigas]
OYG_10015428_10040233	gi|405961387|gb|EKC27198.1|/0/hypothetical protein CGI_10015428 [Crassostrea gigas]
OYG_10023746_10004166	gi|405962717|gb|EKC28366.1|/0/Low-density lipoprotein receptor-related protein 1B [Crassostrea gigas]
OYG_10000492_10001402	gi|405946277|gb|EKC17600.1|/1.47319e-79/hypothetical protein CGI_10000492 [Crassostrea gigas]
OYG_10027837_10013451	gi|405975638|gb|EKC40192.1|/0/hypothetical protein CGI_10027837 [Crassostrea gigas]
OYG_10023055_10006853	gi|405959391|gb|EKC25436.1|/0/hypothetical protein CGI_10023055 [Crassostrea gigas]
OYG_10016146_10024120	gi|405970299|gb|EKC35215.1|/0/Long-chain-fatty-acid--CoA ligase ACSBG2 [Crassostrea gigas]
OYG_10027231_10026012	gi|405971499|gb|EKC36334.1|/0/Dedicator of cytokinesis protein 1 [Crassostrea gigas]
OYG_10020669_10015168	gi|405974450|gb|EKC39093.1|/0/Rho guanine nucleotide exchange factor 10 [Crassostrea gigas]
OYG_10010139_10007820	gi|405967789|gb|EKC32918.1|/0/THO complex subunit 2 [Crassostrea gigas]
OYG_10007679_10034385	gi|405951926|gb|EKC19794.1|/0/Protein MICAL-3 [Crassostrea gigas]
OYG_10021824_10022295	gi|405964911|gb|EKC30350.1|/0/Uncharacterized protein C18orf34 [Crassostrea gigas]
OYG_10021469_10026701	gi|405958780|gb|EKC24872.1|/0/Uncharacterized protein C12orf55 [Crassostrea gigas]
OYG_10019783_10028195	gi|405964931|gb|EKC30369.1|/0/Membrane-associated guanylate kinase, WW and PDZ domain-containing protein 1 [Crassostrea gigas]
OYG_10017163_10026475	gi|405966068|gb|EKC31390.1|/0/Dipeptidyl-peptidase 3 [Crassostrea gigas]
OYG_10014955_10007793	gi|405969111|gb|EKC34117.1|/0/hypothetical protein CGI_10014955 [Crassostrea gigas]
OYG_10010167_10027830	gi|405959364|gb|EKC25410.1|/0/Putative phospholipid-transporting ATPase VA [Crassostrea gigas]
OYG_10017401_10007191	gi|405968123|gb|EKC33223.1|/1.88654e-83/Splicing factor, arginine/serine-rich 1 [Crassostrea gigas]
OYG_10006556_10025706	gi|405952357|gb|EKC20179.1|/0/Protein daughter of sevenless [Crassostrea gigas]
OYG_10005248_10007606	gi|405953134|gb|EKC20852.1|/0/hypothetical protein CGI_10005248 [Crassostrea gigas]
OYG_10006517_10021218	gi|256083389|ref|XP_002577927.1|/3.42519e-16/60S ribosomal protein L29 [Schistosoma mansoni]
OYG_10012464_10010974	gi|405967939|gb|EKC33053.1|/0/hypothetical protein CGI_10012464 [Crassostrea gigas]
OYG_10010530_10032625	gi|339241783|ref|XP_003376817.1|/3.22817e-26/NADH dehydrogenase [ubiquinone] 1 beta subcomplex subunit 10 [Trichinella spiralis]
OYG_10014293_10022103	gi|405965214|gb|EKC30612.1|/0/hypothetical protein CGI_10014293 [Crassostrea gigas]
OYG_10027355_10033657	gi|405964050|gb|EKC29572.1|/0/Calmodulin-like protein 1 [Crassostrea gigas]
OYG_10019710_10037437	gi|405965442|gb|EKC30818.1|/0/Structure-specific endonuclease subunit SLX4 [Crassostrea gigas]
OYG_10004755_10002588	gi|405961184|gb|EKC27024.1|/0/hypothetical protein CGI_10004755 [Crassostrea gigas]
OYG_10013935_10033267	gi|405957573|gb|EKC23775.1|/0/hypothetical protein CGI_10013935 [Crassostrea gigas]
OYG_10022703_10012057	gi|405973393|gb|EKC38111.1|/0/Neurogenic locus Notch protein [Crassostrea gigas]
OYG_10005699_10040055	gi|405952827|gb|EKC20590.1|/0/PERQ amino acid-rich with GYF domain-containing protein 1 [Crassostrea gigas]
OYG_10024211_10030220	gi|405972911|gb|EKC37657.1|/0/Latrophilin-1 [Crassostrea gigas]
OYG_10022699_10012053	gi|405973390|gb|EKC38108.1|/0/hypothetical protein CGI_10022699 [Crassostrea gigas]
OYG_10005051_10020227	gi|405953210|gb|EKC20915.1|/0/Ras-specific guanine nucleotide-releasing factor RalGPS1 [Crassostrea gigas]
OYG_10004397_10030347	gi|405953551|gb|EKC21192.1|/4.62512e-172/Phosphatidylserine decarboxylase proenzyme [Crassostrea gigas]
OYG_10010434_10035111	gi|405963808|gb|EKC29354.1|/4.1881e-93/hypothetical protein CGI_10010434 [Crassostrea gigas]
OYG_10026720_10008613	gi|405974297|gb|EKC38953.1|/0/Translocon-associated protein subunit beta [Crassostrea gigas]
OYG_10014093_10026508	gi|405976152|gb|EKC40670.1|/6.63991e-81/MAD protein [Crassostrea gigas]
OYG_10014328_10014446	gi|405960020|gb|EKC25973.1|/0/Transient receptor potential cation channel subfamily M member 2 [Crassostrea gigas]
OYG_10014470_10017521	gi|405966815|gb|EKC32052.1|/0/hypothetical protein CGI_10014470 [Crassostrea gigas]
OYG_10025836_10015917	gi|405960451|gb|EKC26376.1|/0/Casein kinase I isoform gamma-3 [Crassostrea gigas]
OYG_10005906_10027093	gi|405952732|gb|EKC20509.1|/0/Protein CASC3 [Crassostrea gigas]
OYG_10005453_10020786	gi|405961705|gb|EKC27466.1|/0/hypothetical protein CGI_10005453 [Crassostrea gigas]
OYG_10008776_10023976	gi|405977084|gb|EKC41551.1|/0/5-hydroxytryptamine receptor 1A-alpha [Crassostrea gigas]
OYG_10015438_10010411	gi|405966470|gb|EKC31749.1|/2.21132e-31/Cytochrome b-c1 complex subunit 6, mitochondrial [Crassostrea gigas]
OYG_10015845_10007377	gi|405965972|gb|EKC31304.1|/0/Coronin-7 [Crassostrea gigas]
OYG_10012094_10006827	gi|405963850|gb|EKC29388.1|/0/Structural maintenance of chromosomes protein 1A [Crassostrea gigas]
OYG_10020403_10008345	gi|405974062|gb|EKC38732.1|/0/Tyrosine-protein kinase SYK [Crassostrea gigas]
OYG_10012630_10035352	gi|405974583|gb|EKC39217.1|/0/Phosphatidylinositol-3,4,5-trisphosphate 5-phosphatase 2A [Crassostrea gigas]
OYG_10014970_10034185	gi|405950101|gb|EKC18106.1|/0/Guanine nucleotide-binding protein G(s) subunit alpha [Crassostrea gigas]
OYG_10011808_10032589	gi|405950583|gb|EKC18561.1|/0/Fermitin family-like protein 2 [Crassostrea gigas]
OYG_10028770_10031590	gi|405965783|gb|EKC31137.1|/0/Testican-1 [Crassostrea gigas]
OYG_10026814_10025854	gi|405969726|gb|EKC34679.1|/0/Serine/threonine-protein kinase 11 [Crassostrea gigas]
OYG_10027576_10025488	gi|405969926|gb|EKC34869.1|/0/von Willebrand factor D and EGF domain-containing protein [Crassostrea gigas]
OYG_10003914_10019814	gi|405964118|gb|EKC29638.1|/0/Talin-1 [Crassostrea gigas]
OYG_10022476_10034406	gi|405965541|gb|EKC30907.1|/2.80718e-56/Splicing factor, arginine/serine-rich 7 [Crassostrea gigas]
OYG_10017450_10009754	gi|405965297|gb|EKC30679.1|/0/YTH domain family protein 1 [Crassostrea gigas]
OYG_10020909_10032885	gi|405956992|gb|EKC23231.1|/0/Uncharacterized protein C2orf81-like protein [Crassostrea gigas]
OYG_10027464_10033148	gi|405963693|gb|EKC29249.1|/0/Annexin A13 [Crassostrea gigas]
OYG_10018231_10024389	gi|405968333|gb|EKC33412.1|/0/TRAF2 and NCK-interacting protein kinase [Crassostrea gigas]
OYG_10026784_10020732	gi|405976695|gb|EKC41193.1|/0/Kinesin-like protein KIF19 [Crassostrea gigas]
OYG_10004348_10035717	gi|405958285|gb|EKC24428.1|/0/Heat shock 70 kDa protein 12A [Crassostrea gigas]
OYG_10023942_10011078	gi|405962113|gb|EKC27817.1|/0/hypothetical protein CGI_10023942 [Crassostrea gigas]
OYG_10006977_10022662	gi|405952218|gb|EKC20056.1|/0/DnaJ-like protein subfamily B member 13 [Crassostrea gigas]
OYG_10024288_10005670	gi|405963603|gb|EKC29165.1|/8.17331e-140/BTB/POZ domain-containing protein KCTD16 [Crassostrea gigas]
OYG_10019162_10033107	gi|405966423|gb|EKC31710.1|/0/Caskin-1 [Crassostrea gigas]
OYG_10010750_10030798	gi|405960743|gb|EKC26631.1|/0/NEDD4-like E3 ubiquitin-protein ligase WWP1 [Crassostrea gigas]
OYG_10006579_10013794	gi|405976713|gb|EKC41210.1|/2.17245e-155/Transcription factor AP-1 [Crassostrea gigas]
OYG_10018067_10021679	gi|405963175|gb|EKC28772.1|/0/60 kDa neurofilament protein [Crassostrea gigas]
OYG_10004572_10011179	gi|405953462|gb|EKC21119.1|/1.46123e-89/ATP synthase subunit delta, mitochondrial [Crassostrea gigas]
OYG_10020814_10015479	gi|405974023|gb|EKC38699.1|/1.57341e-173/Glyoxylate reductase/hydroxypyruvate reductase [Crassostrea gigas]
OYG_10000669_10005115	gi|405956520|gb|EKC23074.1|/0/Putative aminopeptidase W07G4.4 [Crassostrea gigas]
OYG_10008606_10037174	gi|405951507|gb|EKC19414.1|/0/AP-2 complex subunit mu-1 [Crassostrea gigas]
OYG_10025385_10035595	gi|405975249|gb|EKC39830.1|/0/Disco-interacting protein 2-like protein C [Crassostrea gigas]
OYG_10017773_10038054	gi|405959794|gb|EKC25786.1|/0/Leucine-zipper-like transcriptional regulator 1 [Crassostrea gigas]
OYG_10001110_10011676	gi|405970889|gb|EKC35754.1|/6.91212e-130/Cleavage and polyadenylation specificity factor subunit 6 [Crassostrea gigas]
OYG_10023709_10020711	gi|405975727|gb|EKC40275.1|/8.40926e-114/L-rhamnose-binding lectin CSL3, partial [Crassostrea gigas]
OYG_10013077_10031957	gi|405965894|gb|EKC31239.1|/1.78979e-107/Glutathione S-transferase A [Crassostrea gigas]
OYG_10009501_10008526	gi|405970266|gb|EKC35187.1|/0/Methylmalonyl-CoA mutase, mitochondrial [Crassostrea gigas]
OYG_10018510_10034991	gi|405971621|gb|EKC36447.1|/0/Selenium-binding protein 1, partial [Crassostrea gigas]
OYG_10006635_10040458	gi|405974522|gb|EKC39158.1|/0/E3 ubiquitin-protein ligase MIB2 [Crassostrea gigas]
OYG_10007456_10031190	gi|405951983|gb|EKC19845.1|/0/Serine/threonine-protein phosphatase 1 regulatory subunit 10 [Crassostrea gigas]
OYG_10001493_10002374	gi|405955817|gb|EKC22774.1|/2.44327e-70/40S ribosomal protein S24 [Crassostrea gigas]
OYG_10019667_10022827	gi|405959223|gb|EKC25280.1|/0/hypothetical protein CGI_10019667 [Crassostrea gigas]
OYG_10001665_10018914	gi|405974809|gb|EKC39426.1|/0/Metabotropic glutamate receptor 3 [Crassostrea gigas]
OYG_10021955_10030647	gi|405964679|gb|EKC30132.1|/0/Neurexin-4 [Crassostrea gigas]
OYG_10011439_10023087	gi|405972705|gb|EKC37459.1|/0/hypothetical protein CGI_10011439 [Crassostrea gigas]
OYG_10003628_10020268	gi|405954086|gb|EKC21617.1|/0/Severin [Crassostrea gigas]
OYG_10016819_10018437	gi|405978307|gb|EKC42708.1|/0/Outer dense fiber protein 2, partial [Crassostrea gigas]
OYG_10006731_10018361	gi|405952310|gb|EKC20137.1|/0/Outer dense fiber protein 3 [Crassostrea gigas]
OYG_10026060_10015038	gi|405964157|gb|EKC29674.1|/0/Netrin receptor UNC5C [Crassostrea gigas]
OYG_10002568_10030105	gi|405963003|gb|EKC28616.1|/0/Splicing factor, arginine/serine-rich 4 [Crassostrea gigas]
OYG_10013436_10037310	gi|405966835|gb|EKC32070.1|/2.386e-144/hypothetical protein CGI_10013436 [Crassostrea gigas]
OYG_10016940_10023148	gi|405961917|gb|EKC27650.1|/0/EF-hand domain-containing family member B [Crassostrea gigas]
OYG_10025126_10024458	gi|405975071|gb|EKC39667.1|/0/Coronin-1B [Crassostrea gigas]
OYG_10002689_10040048	gi|405954824|gb|EKC22157.1|/0/Severin [Crassostrea gigas]
OYG_10004054_10012011	gi|405953739|gb|EKC21342.1|/0/Regulator of nonsense transcripts 1 [Crassostrea gigas]
OYG_10028396_10041841	gi|375073655|gb|AFA34386.1|/5.70496e-32/Rbp-1 RNA binding protein 1 isoform A, partial [Ostrea edulis]
OYG_10012864_10035439	gi|405960804|gb|EKC26679.1|/0/Dedicator of cytokinesis protein 4 [Crassostrea gigas]
OYG_10006795_10004616	gi|405957913|gb|EKC24090.1|/1.49664e-67/Calmodulin-like protein 12 [Crassostrea gigas]
OYG_10006533_10014224	gi|405965139|gb|EKC30548.1|/0/Sorting nexin-2 [Crassostrea gigas]
OYG_10015554_10015498	gi|405956907|gb|EKC23150.1|/0/StAR-related lipid transfer protein 13 [Crassostrea gigas]
OYG_10004974_10040659	gi|405953254|gb|EKC20952.1|/0/Kinesin-like protein KIF27 [Crassostrea gigas]
OYG_10009587_10039206	gi|405951234|gb|EKC19164.1|/0/Innexin unc-9 [Crassostrea gigas]
OYG_10005411_10004848	gi|405971348|gb|EKC36190.1|/9.14017e-46/hypothetical protein CGI_10005411 [Crassostrea gigas]
OYG_10021914_10036171	gi|405957552|gb|EKC23756.1|/0/AT-hook-containing transcription factor [Crassostrea gigas]
OYG_10012625_10007677	gi|405974579|gb|EKC39213.1|/2.02867e-163/Splicing factor 1 [Crassostrea gigas]
OYG_10003616_10009280	gi|405975265|gb|EKC39844.1|/0/IWS1-like protein [Crassostrea gigas]
OYG_10010360_10037985	gi|405968780|gb|EKC33814.1|/0/Myotubularin-related protein 10-A [Crassostrea gigas]
OYG_10026068_10026154	gi|405964165|gb|EKC29682.1|/0/Calcium/calmodulin-dependent protein kinase type II delta chain [Crassostrea gigas]
OYG_10018930_10021131	gi|405963072|gb|EKC28676.1|/0/Tubulin alpha-3 chain [Crassostrea gigas]
OYG_10001263_10037073	gi|405945360|gb|EKC17292.1|/0/Inositol 1,4,5-trisphosphate receptor type 1 [Crassostrea gigas]
OYG_10008335_10016880	gi|405951640|gb|EKC19536.1|/0/Homeobox protein TGIF2LX [Crassostrea gigas]
OYG_10024106_10010520	gi|405960322|gb|EKC26253.1|/0/Segment polarity protein dishevelled-like protein DVL-3 [Crassostrea gigas]
OYG_10020993_10016373	gi|405970490|gb|EKC35388.1|/0/Regulator of nonsense transcripts 2 [Crassostrea gigas]
OYG_10019514_10015619	gi|405973167|gb|EKC37897.1|/0/Oxysterol-binding protein-related protein 8 [Crassostrea gigas]
OYG_10009231_10008075	gi|405963298|gb|EKC28885.1|/1.04197e-158/Cathepsin L [Crassostrea gigas]
OYG_10002629_10039725	gi|405954915|gb|EKC22220.1|/0/Ankyrin-1 [Crassostrea gigas]
OYG_10009345_10006227	gi|405964243|gb|EKC29749.1|/1.81954e-165/Spermatogenesis-associated protein 17 [Crassostrea gigas]
OYG_10026425_10039279	gi|405977350|gb|EKC41807.1|/0/Transcriptional repressor p66-alpha [Crassostrea gigas]
OYG_10026366_10040611	gi|405968844|gb|EKC33873.1|/0/Structural maintenance of chromosomes protein 6 [Crassostrea gigas]
OYG_10027761_10032106	gi|405962832|gb|EKC28475.1|/0/AF4/FMR2 family member 4 [Crassostrea gigas]
OYG_10010195_10017216	gi|260809067|ref|XP_002599328.1|/4.50824e-13/hypothetical protein BRAFLDRAFT_117365 [Branchiostoma floridae]
OYG_10013494_10027542	gi|405964523|gb|EKC29998.1|/0/RAS and EF-hand domain-containing-like protein [Crassostrea gigas]
OYG_10015975_10039381	gi|405970695|gb|EKC35576.1|/0/Receptor-type tyrosine-protein phosphatase beta [Crassostrea gigas]
OYG_10021567_10006072	gi|405975099|gb|EKC39691.1|/0/Embryonic polarity protein dorsal [Crassostrea gigas]
OYG_10008315_10036121	gi|405951601|gb|EKC19499.1|/0/Sodium- and chloride-dependent glycine transporter 2 [Crassostrea gigas]
OYG_10008574_10036017	gi|405970718|gb|EKC35597.1|/2.76128e-74/Cytochrome c oxidase subunit 6A1, mitochondrial [Crassostrea gigas]
OYG_10026515_10023154	gi|405976318|gb|EKC40830.1|/0/6-phosphogluconate dehydrogenase, decarboxylating [Crassostrea gigas]
OYG_10004006_10032929	gi|405953791|gb|EKC21383.1|/0/Dual specificity tyrosine-phosphorylation-regulated kinase 1A [Crassostrea gigas]
OYG_10003410_10022507	gi|405954230|gb|EKC21730.1|/0/hypothetical protein CGI_10003410 [Crassostrea gigas]
OYG_10010720_10040110	gi|405950928|gb|EKC18883.1|/0/HEAT repeat-containing protein 5B [Crassostrea gigas]
OYG_10010544_10009260	gi|405950899|gb|EKC18855.1|/0/Neuronal PAS domain-containing protein 4 [Crassostrea gigas]
OYG_10009724_10032939	gi|405965466|gb|EKC30839.1|/0/Kyphoscoliosis peptidase [Crassostrea gigas]
OYG_10027697_10022744	gi|405966278|gb|EKC31585.1|/0/Ankyrin repeat and sterile alpha motif domain-containing protein 1B [Crassostrea gigas]
OYG_10005698_10020800	gi|405952826|gb|EKC20589.1|/0/PR domain zinc finger protein 16 [Crassostrea gigas]
OYG_10013991_10029327	gi|405950265|gb|EKC18263.1|/0/Thrombospondin-4 [Crassostrea gigas]
OYG_10019244_10026270	gi|405966057|gb|EKC31382.1|/0/Coiled-coil domain-containing protein 87 [Crassostrea gigas]
OYG_10020297_10017108	gi|405970641|gb|EKC35530.1|/0/Usherin [Crassostrea gigas]
OYG_10003996_10031973	gi|405966396|gb|EKC31688.1|/0/hypothetical protein CGI_10003996 [Crassostrea gigas]
OYG_10010425_10013657	gi|405963799|gb|EKC29345.1|/0/Kyphoscoliosis peptidase [Crassostrea gigas]
OYG_10020836_10014489	gi|405963318|gb|EKC28904.1|/0/hypothetical protein CGI_10020836 [Crassostrea gigas]
OYG_10010206_10011610	gi|405951022|gb|EKC18970.1|/0/TNF receptor-associated factor 3 [Crassostrea gigas]
OYG_10022271_10007939	gi|405967200|gb|EKC32394.1|/0/Protein fantom [Crassostrea gigas]
OYG_10028333_10036544	gi|405972333|gb|EKC37106.1|/0/hypothetical protein CGI_10028333 [Crassostrea gigas]
OYG_10020428_10042147	gi|405974083|gb|EKC38753.1|/0/Latrophilin-3 [Crassostrea gigas]
OYG_10028288_10008990	gi|405960875|gb|EKC26749.1|/0/hypothetical protein CGI_10028288 [Crassostrea gigas]
OYG_10005301_10032022	gi|405953105|gb|EKC20827.1|/0/Ankyrin-1 [Crassostrea gigas]
OYG_10020681_10014787	gi|405974461|gb|EKC39104.1|/0/E3 ubiquitin-protein ligase MIB2 [Crassostrea gigas]
OYG_10007324_10032599	gi|405957651|gb|EKC23849.1|/3.3501e-126/hypothetical protein CGI_10007324 [Crassostrea gigas]
OYG_10026821_10037890	gi|405969732|gb|EKC34685.1|/0/Laminin subunit alpha [Crassostrea gigas]
OYG_10023592_10034281	gi|405978611|gb|EKC42989.1|/4.39166e-171/Collagen-like protein 2 [Crassostrea gigas]
OYG_10009261_10031427	gi|405951264|gb|EKC19191.1|/0/Phosphorylase b kinase regulatory subunit alpha, liver isoform [Crassostrea gigas]
OYG_10019491_10028868	gi|405973144|gb|EKC37874.1|/0/Importin subunit beta-1 [Crassostrea gigas]
OYG_10010586_10032312	gi|405971602|gb|EKC36429.1|/1.50604e-103/hypothetical protein CGI_10010586 [Crassostrea gigas]
OYG_10018766_10023036	gi|405970212|gb|EKC35140.1|/1.67637e-168/Myosin-XVIIIa [Crassostrea gigas]
OYG_10005478_10041929	gi|405952980|gb|EKC20722.1|/0/Putative 1-aminocyclopropane-1-carboxylate deaminase [Crassostrea gigas]
OYG_10028139_10012169	gi|405977516|gb|EKC41959.1|/0/V-type proton ATPase subunit S1 [Crassostrea gigas]
OYG_10013847_10025550	gi|405961965|gb|EKC27692.1|/0/Kinesin light chain [Crassostrea gigas]
OYG_10008336_10033995	gi|405951641|gb|EKC19537.1|/0/hypothetical protein CGI_10008336 [Crassostrea gigas]
OYG_10024850_10001814	gi|405971280|gb|EKC36126.1|/0/Fibroblast growth factor receptor 2 [Crassostrea gigas]
OYG_10028019_10029404	gi|405977786|gb|EKC42220.1|/0/Pumilio-like protein 2 [Crassostrea gigas]
OYG_10016336_10013040	gi|405978005|gb|EKC42423.1|/0/Protocadherin-11 X-linked [Crassostrea gigas]
OYG_10026436_10028013	gi|405977361|gb|EKC41818.1|/1.11777e-105/hypothetical protein CGI_10026436 [Crassostrea gigas]
OYG_10019266_10038997	gi|405970993|gb|EKC35853.1|/3.24968e-98/DNA-binding protein inhibitor ID-2 [Crassostrea gigas]
OYG_10027347_10017138	gi|405964042|gb|EKC29564.1|/0/Coatomer subunit alpha [Crassostrea gigas]
OYG_10024956_10027548	gi|405971923|gb|EKC36725.1|/0/Uncharacterized protein C7orf31 [Crassostrea gigas]
OYG_10003795_10037071	gi|405953996|gb|EKC21547.1|/6.77002e-149/hypothetical protein CGI_10003795 [Crassostrea gigas]
OYG_10006841_10007783	gi|405952255|gb|EKC20089.1|/0/Mitogen-activated protein kinase kinase kinase 7 [Crassostrea gigas]
OYG_10022651_10037692	gi|405962165|gb|EKC27867.1|/0/Thioredoxin reductase 3 [Crassostrea gigas]
OYG_10008285_10031678	gi|405970250|gb|EKC35176.1|/0/Polycystin-1 [Crassostrea gigas]
OYG_10019846_10016806	gi|405970329|gb|EKC35244.1|/0/Mediator of RNA polymerase II transcription subunit 14 [Crassostrea gigas]
OYG_10026023_10016035	gi|405964124|gb|EKC29641.1|/0/DNA topoisomerase 1 [Crassostrea gigas]
OYG_10026978_10014286	gi|405975403|gb|EKC39969.1|/0/Ubiquitin-conjugating enzyme E2 Q2 [Crassostrea gigas]
OYG_10006278_10037535	gi|405958659|gb|EKC24767.1|/0/GRIP and coiled-coil domain-containing protein 2 [Crassostrea gigas]
OYG_10026480_10019875	gi|405976288|gb|EKC40800.1|/0/Zinc finger CCCH domain-containing protein 18 [Crassostrea gigas]
OYG_10022277_10037070	gi|405967206|gb|EKC32400.1|/0/Mediator of RNA polymerase II transcription subunit 24 [Crassostrea gigas]
OYG_10013643_10011163	gi|405967897|gb|EKC33016.1|/0/Eukaryotic translation initiation factor 4E transporter [Crassostrea gigas]
OYG_10023532_10020083	gi|405973033|gb|EKC37770.1|/0/Monocarboxylate transporter 12 [Crassostrea gigas]
OYG_10024478_10006157	gi|405974684|gb|EKC39310.1|/0/Neuralized-like protein 4 [Crassostrea gigas]
OYG_10007838_10016599	gi|405951813|gb|EKC19693.1|/0/hypothetical protein CGI_10007838 [Crassostrea gigas]
OYG_10028058_10005167	gi|348536518|ref|XP_003455743.1|/5.80462e-152/PREDICTED: cyclin-dependent kinase 17-like [Oreochromis niloticus]
OYG_10000865_10031055	gi|405945667|gb|EKC17429.1|/0/hypothetical protein CGI_10000865 [Crassostrea gigas]
OYG_10016706_10022457	gi|405966486|gb|EKC31764.1|/0/Sarcolemmal membrane-associated protein [Crassostrea gigas]
OYG_10028071_10029613	gi|405973764|gb|EKC38456.1|/0/Connector enhancer of kinase suppressor of ras 2 [Crassostrea gigas]
OYG_10017772_10027027	gi|405959793|gb|EKC25785.1|/0/ATP-dependent RNA helicase A-like protein [Crassostrea gigas]
OYG_10022743_10030746	gi|405973352|gb|EKC38071.1|/0/Glucose-repressible alcohol dehydrogenase transcriptional effector [Crassostrea gigas]
OYG_10005375_10024018	gi|405953014|gb|EKC20751.1|/0/Transcription factor 12 [Crassostrea gigas]
OYG_10011233_10023894	gi|405967178|gb|EKC32375.1|/0/hypothetical protein CGI_10011233 [Crassostrea gigas]
OYG_10024162_10024580	gi|405971396|gb|EKC36235.1|/2.07108e-50/Lipopolysaccharide-induced tumor necrosis factor-alpha factor-like protein [Crassostrea gigas]
OYG_10021217_10026290	gi|405977415|gb|EKC41871.1|/0/Nuclear RNA export factor 1 [Crassostrea gigas]
OYG_10009704_10009888	gi|405973204|gb|EKC37930.1|/7.86863e-154/hypothetical protein CGI_10009704 [Crassostrea gigas]
OYG_10022956_10034577	gi|405975992|gb|EKC40517.1|/0/Zinc finger protein GLI3 [Crassostrea gigas]
OYG_10006871_10012079	gi|405967244|gb|EKC32428.1|/0/Ankyrin-3 [Crassostrea gigas]
OYG_10010395_10021262	gi|405959591|gb|EKC25611.1|/1.99535e-90/Tetraspanin-18 [Crassostrea gigas]
OYG_10020339_10028598	gi|405970772|gb|EKC35648.1|/5.16419e-112/Growth factor receptor-bound protein 2 [Crassostrea gigas]
OYG_10016317_10020149	gi|405962631|gb|EKC28289.1|/1.12942e-149/Soma ferritin [Crassostrea gigas]
OYG_10020381_10034230	gi|405964761|gb|EKC30210.1|/0/Aconitate hydratase, mitochondrial [Crassostrea gigas]
OYG_10028023	gi|405977790|gb|EKC42224.1|/3.45503e-53/hypothetical protein CGI_10028023 [Crassostrea gigas]
OYG_10026650_10034097	gi|405978176|gb|EKC42586.1|/0/Dystrophin [Crassostrea gigas]
OYG_10025852_10015291	gi|405960466|gb|EKC26391.1|/0/PITSLRE serine/threonine-protein kinase CDC2L1 [Crassostrea gigas]
OYG_10005109_10040620	gi|405964023|gb|EKC29547.1|/2.03228e-143/Tumor necrosis factor ligand superfamily member 14 [Crassostrea gigas]
OYG_10021439_10005708	gi|405969007|gb|EKC34022.1|/0/Apoptosis 1 inhibitor [Crassostrea gigas]
OYG_10009635_10039208	gi|405951207|gb|EKC19140.1|/0/hypothetical protein CGI_10009635 [Crassostrea gigas]
OYG_10026713_10019334	gi|405974290|gb|EKC38946.1|/0/hypothetical protein CGI_10026713 [Crassostrea gigas]
OYG_10025730_10010836	gi|405973525|gb|EKC38233.1|/0/Endoplasmin [Crassostrea gigas]
OYG_10008523_10016630	gi|405976533|gb|EKC41037.1|/2.17825e-119/Hsp90 co-chaperone Cdc37 [Crassostrea gigas]
OYG_10018077_10027512	gi|405963185|gb|EKC28782.1|/0/Transcription initiation factor TFIID subunit 1 [Crassostrea gigas]
OYG_10013052_10038080	gi|405950386|gb|EKC18378.1|/3.27779e-97/Protein HEXIM1 [Crassostrea gigas]
OYG_10022989_10019488	gi|405973617|gb|EKC38319.1|/0/Receptor-type tyrosine-protein phosphatase F [Crassostrea gigas]
OYG_10018637_10034138	gi|405970907|gb|EKC35770.1|/0/hypothetical protein CGI_10018637 [Crassostrea gigas]
OYG_10002521_10038478	gi|405958930|gb|EKC25011.1|/0/Prolow-density lipoprotein receptor-related protein 1 [Crassostrea gigas]
OYG_10011151_10016784	gi|405974492|gb|EKC39132.1|/6.10777e-74/40S ribosomal protein S14 [Crassostrea gigas]
OYG_10011112_10022893	gi|405973726|gb|EKC38421.1|/0/Mediator of DNA damage checkpoint protein 1 [Crassostrea gigas]
OYG_10008469_10012265	gi|405951533|gb|EKC19437.1|/0/Ceramide glucosyltransferase [Crassostrea gigas]
OYG_10020126_10029937	gi|405976720|gb|EKC41216.1|/0/Terminal uridylyltransferase 4 [Crassostrea gigas]
OYG_10017308_10033406	gi|405962294|gb|EKC27986.1|/0/Pre-mRNA-splicing regulator female-lethal(2)D, partial [Crassostrea gigas]
OYG_10002913_10016153	gi|405957987|gb|EKC24160.1|/1.27342e-176/hypothetical protein CGI_10002913 [Crassostrea gigas]
OYG_10009234_10020456	gi|405958606|gb|EKC24717.1|/0/Uncharacterized protein C3orf32 [Crassostrea gigas]
OYG_10027229_10003613	gi|405971497|gb|EKC36332.1|/0/hypothetical protein CGI_10027229 [Crassostrea gigas]
OYG_10026094_10008867	gi|405975507|gb|EKC40066.1|/0/Disks large-associated protein 1 [Crassostrea gigas]
OYG_10023435_10011932	gi|405969354|gb|EKC34330.1|/0/CD82 antigen [Crassostrea gigas]
OYG_10027913_10032478	gi|405974895|gb|EKC39507.1|/0/Son of sevenless-like protein 2 [Crassostrea gigas]
OYG_10011297_10005338	gi|405958084|gb|EKC24247.1|/0/Calmodulin [Crassostrea gigas]
OYG_10003051_10011795	gi|405954502|gb|EKC21922.1|/2.07556e-66/Splicing factor, arginine/serine-rich 6 [Crassostrea gigas]
OYG_10003083_10025133	gi|405972658|gb|EKC37415.1|/0/Putative ATP-dependent RNA helicase DHX58 [Crassostrea gigas]
OYG_10013850_10037148	gi|405961968|gb|EKC27695.1|/0/Actin-related protein 2 [Crassostrea gigas]
OYG_10003779_10036196	gi|405954002|gb|EKC21552.1|/0/hypothetical protein CGI_10003779 [Crassostrea gigas]
OYG_10009679_10021251	gi|405962441|gb|EKC28116.1|/4.27616e-108/UPF0468 protein C16orf80-like protein [Crassostrea gigas]
OYG_10001217_10028934	gi|405945391|gb|EKC17309.1|/0/Pogo transposable element with ZNF domain [Crassostrea gigas]
OYG_10022982_10021920	gi|405973610|gb|EKC38312.1|/0/Leucine-rich repeat and calponin-like protein domain-containing protein 3 [Crassostrea gigas]
OYG_10010714_10023643	gi|405950923|gb|EKC18878.1|/0/Eukaryotic initiation factor 4A-III [Crassostrea gigas]
OYG_10005185_10008032	gi|405953142|gb|EKC20858.1|/0/Dihydropyrimidinase [Crassostrea gigas]
OYG_10007581_10030696	gi|405962863|gb|EKC28504.1|/0/hypothetical protein CGI_10007581 [Crassostrea gigas]
OYG_10020421_10010361	gi|405974078|gb|EKC38748.1|/1.80789e-164/hypothetical protein CGI_10020421 [Crassostrea gigas]
OYG_10026875_10028306	gi|405972844|gb|EKC37591.1|/0/hypothetical protein CGI_10026875 [Crassostrea gigas]
OYG_10011520_10006893	gi|405950708|gb|EKC18677.1|/1.92312e-118/PRELI domain-containing protein 1, mitochondrial [Crassostrea gigas]
OYG_10023430_10009963	gi|405969351|gb|EKC34327.1|/0/Fidgetin-like protein 1 [Crassostrea gigas]
OYG_10009113_10028833	gi|405951309|gb|EKC19233.1|/0/Frizzled-4 [Crassostrea gigas]
OYG_10024030_10039022	gi|405958890|gb|EKC24973.1|/0/hypothetical protein CGI_10024030 [Crassostrea gigas]
OYG_10025806_10011684	gi|405960424|gb|EKC26349.1|/0/Cadherin-87A [Crassostrea gigas]
OYG_10019977_10009795	gi|405969289|gb|EKC34266.1|/0/Putative ubiquitin thioesterase L96 [Crassostrea gigas]
OYG_10021808_10035747	gi|405964897|gb|EKC30336.1|/0/Exportin-2 [Crassostrea gigas]
OYG_10014466_10017520	gi|405966811|gb|EKC32048.1|/0/Intraflagellar transport protein 74-like protein [Crassostrea gigas]
OYG_10012557_10013688	gi|405950431|gb|EKC18421.1|/0/hypothetical protein CGI_10012557 [Crassostrea gigas]
OYG_10024609_10038755	gi|405974569|gb|EKC39204.1|/0/GTPase-activating Rap/Ran-GAP domain-like protein 3 [Crassostrea gigas]
OYG_10018921_10035064	gi|405978372|gb|EKC42771.1|/0/Protein WWC2 [Crassostrea gigas]
OYG_10025129_10029678	gi|405975074|gb|EKC39670.1|/0/WD repeat-containing protein 87 [Crassostrea gigas]
OYG_10016657_10024058	gi|405957935|gb|EKC24111.1|/0/hypothetical protein CGI_10016657 [Crassostrea gigas]
OYG_10018922_10036403	gi|405978373|gb|EKC42772.1|/0/snRNA-activating protein complex subunit 4 [Crassostrea gigas]
OYG_10007111_10022949	gi|405952189|gb|EKC20030.1|/0/hypothetical protein CGI_10007111 [Crassostrea gigas]
OYG_10002248_10007521	gi|405955275|gb|EKC22452.1|/2.53909e-172/Kyphoscoliosis peptidase [Crassostrea gigas]
OYG_10027969_10036321	gi|405977741|gb|EKC42175.1|/0/Grainyhead-like protein 2-like protein [Crassostrea gigas]
OYG_10026923_10006638	gi|405972892|gb|EKC37639.1|/0/Protein SPATIAL [Crassostrea gigas]
OYG_10005323_10036001	gi|405953074|gb|EKC20802.1|/0/Protein four-jointed [Crassostrea gigas]
OYG_10022961_10021543	gi|405975997|gb|EKC40522.1|/0/Putative ATP-dependent RNA helicase DDX41 [Crassostrea gigas]
OYG_10003507_10042009	gi|405974470|gb|EKC39112.1|/1.01542e-60/40S ribosomal protein S30 [Crassostrea gigas]
OYG_10005974_10040484	gi|405952723|gb|EKC20501.1|/4.53046e-82/Stress response protein nhaX [Crassostrea gigas]
OYG_10015523_10008532	gi|405978696|gb|EKC43065.1|/0/Alpha-aminoadipic semialdehyde dehydrogenase [Crassostrea gigas]
OYG_10020230_10019411	gi|405971322|gb|EKC36165.1|/0/hypothetical protein CGI_10020230 [Crassostrea gigas]
OYG_10025673_10002170	gi|405976920|gb|EKC41398.1|/0/Lysine-specific demethylase 2B [Crassostrea gigas]
OYG_10008997_10007266	gi|405966454|gb|EKC31738.1|/0/hypothetical protein CGI_10008997 [Crassostrea gigas]
OYG_10013207_10023518	gi|405978655|gb|EKC43026.1|/0/Vacuolar protein sorting-associated protein 13C [Crassostrea gigas]
OYG_10014725_10021413	gi|405968796|gb|EKC33828.1|/0/UPF0407 protein C2orf39-like protein [Crassostrea gigas]
OYG_10012204_10037887	gi|405956965|gb|EKC23205.1|/0/TRAF3-interacting protein 1 [Crassostrea gigas]
OYG_10017775_10009481	gi|405959795|gb|EKC25787.1|/0/A-kinase anchor protein 9 [Crassostrea gigas]
OYG_10002547_10024763	gi|405958322|gb|EKC24459.1|/0/Exportin-7 [Crassostrea gigas]
OYG_10021947_10028186	gi|405965006|gb|EKC30437.1|/0/TBC1 domain family member 14 [Crassostrea gigas]
OYG_10008992_10037114	gi|405966449|gb|EKC31733.1|/0/hypothetical protein CGI_10008992 [Crassostrea gigas]
OYG_10023363_10039418	gi|405960115|gb|EKC26062.1|/5.21951e-89/Actin-related protein 2/3 complex subunit 4 [Crassostrea gigas]
OYG_10009922_10013276	gi|405951108|gb|EKC19049.1|/5.07058e-152/Homeobox protein SIX1 [Crassostrea gigas]
OYG_10018998_10036355	gi|405974734|gb|EKC39358.1|/0/Plectin-1 [Crassostrea gigas]
OYG_10015357_10033327	gi|405964277|gb|EKC29780.1|/0/26S protease regulatory subunit 4 [Crassostrea gigas]
OYG_10006213_10039765	gi|405952543|gb|EKC20341.1|/0/Target of Myb protein 1 [Crassostrea gigas]
OYG_10024605_10017123	gi|405974565|gb|EKC39200.1|/9.96274e-58/RNA-binding protein 4 [Crassostrea gigas]
OYG_10021603_10018515	gi|405962641|gb|EKC28298.1|/0/Putative ATP-dependent RNA helicase DDX46 [Crassostrea gigas]
OYG_10022675_10009063	gi|405973367|gb|EKC38085.1|/0/Laminin subunit alpha-2 [Crassostrea gigas]
OYG_10012107_10039991	gi|405950516|gb|EKC18499.1|/0/hypothetical protein CGI_10012107 [Crassostrea gigas]
OYG_10014314_10006874	gi|405968237|gb|EKC33323.1|/0/Putative 10-formyltetrahydrofolate dehydrogenase ALDH1L2 [Crassostrea gigas]
OYG_10022767_10025470	gi|405972019|gb|EKC36816.1|/6.53218e-135/hypothetical protein CGI_10022767 [Crassostrea gigas]
OYG_10027441_10011140	gi|405963672|gb|EKC29228.1|/0/hypothetical protein CGI_10027441 [Crassostrea gigas]
OYG_10011133_10034615	gi|405950786|gb|EKC18750.1|/0/Bone morphogenetic protein 2 [Crassostrea gigas]
OYG_10020870_10028115	gi|405973460|gb|EKC38175.1|/0/hypothetical protein CGI_10020870 [Crassostrea gigas]
OYG_10012168_10014319	gi|405960584|gb|EKC26497.1|/0/Branched-chain-amino-acid aminotransferase [Crassostrea gigas]
OYG_10020351_10025425	gi|405964735|gb|EKC30184.1|/0/Uncharacterized protein C11orf66-like protein [Crassostrea gigas]
OYG_10006031_10035243	gi|405952636|gb|EKC20423.1|/0/hypothetical protein CGI_10006031 [Crassostrea gigas]
OYG_10017631_10029154	gi|405973078|gb|EKC37810.1|/0/EF-hand calcium-binding domain-containing protein 6 [Crassostrea gigas]
OYG_10017227_10004033	gi|405974984|gb|EKC39587.1|/0/Glutamate dehydrogenase 1, mitochondrial [Crassostrea gigas]
OYG_10005609_10023717	gi|405961240|gb|EKC27073.1|/0/Sperm surface protein Sp17 [Crassostrea gigas]
OYG_10011802_10020881	gi|291401959|ref|XP_002717341.1|/2.2938e-37/PREDICTED: mohawk homeobox [Oryctolagus cuniculus]
OYG_10025617_10034444	gi|197091713|gb|ACH42089.1|/3.20799e-106/Snf7 [Crassostrea gigas]
OYG_10014541_10030092	gi|405971818|gb|EKC36629.1|/0/Myosin-Id [Crassostrea gigas]
OYG_10006146_10020798	gi|405959743|gb|EKC25741.1|/9.95662e-107/Sarcoplasmic calcium-binding protein [Crassostrea gigas]
OYG_10012117_10026250	gi|405950524|gb|EKC18507.1|/0/Heat shock 70 kDa protein 12A [Crassostrea gigas]
OYG_10006248_10008596	gi|405952531|gb|EKC20330.1|/0/tRNA 2'-phosphotransferase 1 [Crassostrea gigas]
OYG_10019495_10029512	gi|405973148|gb|EKC37878.1|/0/Roundabout-like protein 2 [Crassostrea gigas]
OYG_10000542_10033523	gi|405956597|gb|EKC23097.1|/0/hypothetical protein CGI_10000542 [Crassostrea gigas]
OYG_10018864_10032861	gi|405970485|gb|EKC35384.1|/0/Ganglioside GM2 activator [Crassostrea gigas]
OYG_10015574_10031813	gi|405950078|gb|EKC18084.1|/0/Nucleoprotein TPR [Crassostrea gigas]
OYG_10009355_10040064	gi|405951257|gb|EKC19185.1|/0/Cell division cycle 2-related protein kinase 7 [Crassostrea gigas]
OYG_10003079_10009235	gi|405964485|gb|EKC29965.1|/0/hypothetical protein CGI_10003079 [Crassostrea gigas]
OYG_10028148_10008792	gi|405977525|gb|EKC41968.1|/0/Puromycin-sensitive aminopeptidase [Crassostrea gigas]
OYG_10020387_10020084	gi|405964765|gb|EKC30214.1|/0/Fatty acid synthase [Crassostrea gigas]
OYG_10022928_10029586	gi|405966361|gb|EKC31656.1|/0/Tumor protein 63 [Crassostrea gigas]
OYG_10026782_10007387	gi|405976693|gb|EKC41191.1|/0/Coiled-coil and C2 domain-containing protein 1-like protein [Crassostrea gigas]
OYG_10026838_10012339	gi|405969748|gb|EKC34701.1|/0/MAGUK p55 subfamily member 5 [Crassostrea gigas]
OYG_10026546_10019440	gi|405976585|gb|EKC41086.1|/0/hypothetical protein CGI_10026546 [Crassostrea gigas]
OYG_10012126_10034041	gi|405957145|gb|EKC23377.1|/0/Zinc finger MYM-type protein 4 [Crassostrea gigas]
OYG_10008472_10034806	gi|405951536|gb|EKC19440.1|/0/Cytospin-A [Crassostrea gigas]
OYG_10025634_10019120	gi|405976885|gb|EKC41363.1|/0/Tyrosine-protein phosphatase non-receptor type 4 [Crassostrea gigas]
OYG_10022883_10021684	gi|405976622|gb|EKC41122.1|/3.4784e-169/CREB/ATF bZIP transcription factor [Crassostrea gigas]
OYG_10023358_10027170	gi|405960110|gb|EKC26057.1|/0/Nicotinamide phosphoribosyltransferase [Crassostrea gigas]
OYG_10014852_10015130	gi|405967925|gb|EKC33041.1|/0/Pleckstrin-like protein domain-containing family G member 1 [Crassostrea gigas]
OYG_10009928	gi|332253548|ref|XP_003275902.1|/3.52104e-20/PREDICTED: NADH dehydrogenase [ubiquinone] 1 alpha subcomplex subunit 13-like [Nomascus leucogenys]
OYG_10009170_10012292	gi|405965238|gb|EKC30633.1|/0/Ankyrin repeat domain-containing protein 53 [Crassostrea gigas]
OYG_10000611_10020740	gi|405946008|gb|EKC17537.1|/5.74235e-80/Actin-related protein 2/3 complex subunit 5 [Crassostrea gigas]
OYG_10015395_10011244	gi|405969504|gb|EKC34472.1|/5.00582e-114/hypothetical protein CGI_10015395 [Crassostrea gigas]
OYG_10015552_10017035	gi|405956905|gb|EKC23148.1|/0/Armadillo repeat-containing protein 3 [Crassostrea gigas]
OYG_10018994_10021336	gi|405974730|gb|EKC39354.1|/0/CCR4-NOT transcription complex subunit 4, partial [Crassostrea gigas]
OYG_10026818_10035336	gi|405969730|gb|EKC34683.1|/0/Transmembrane protein 8A [Crassostrea gigas]
OYG_10027723_10028135	gi|405962801|gb|EKC28444.1|/0/Protein pangolin, isoforms A/H/I [Crassostrea gigas]
OYG_10028115_10003721	gi|405973805|gb|EKC38497.1|/0/Mitochondrial inner membrane protein [Crassostrea gigas]
OYG_10008827_10009085	gi|405961774|gb|EKC27520.1|/6.91119e-100/hypothetical protein CGI_10008827 [Crassostrea gigas]
OYG_10025447_10019900	gi|405961690|gb|EKC27455.1|/0/Multidrug resistance-associated protein 1 [Crassostrea gigas]
OYG_10021563_10021995	gi|405966143|gb|EKC31461.1|/0/DnaJ-like protein subfamily C member 13 [Crassostrea gigas]
OYG_10011696_10015444	gi|405974366|gb|EKC39017.1|/0/Insulin-like growth factor-binding protein complex acid labile chain [Crassostrea gigas]
OYG_10020746_10034200	gi|405968667|gb|EKC33716.1|/0/Proliferation-associated protein 2G4 [Crassostrea gigas]
OYG_10022766_10014335	gi|405972018|gb|EKC36815.1|/0/Putative ATP-dependent RNA helicase DDX23 [Crassostrea gigas]
OYG_10002453_10018648	gi|405964660|gb|EKC30118.1|/0/Syntaxin-18 [Crassostrea gigas]
OYG_10008293_10029855	gi|405968989|gb|EKC34005.1|/0/Neural-cadherin [Crassostrea gigas]
OYG_10015992_10025002	gi|405970712|gb|EKC35593.1|/0/Galactosylceramide sulfotransferase [Crassostrea gigas]
OYG_10017177_10015088	gi|405967651|gb|EKC32787.1|/0/Protein lin-10 [Crassostrea gigas]
OYG_10004760_10041992	gi|405953354|gb|EKC21034.1|/0/hypothetical protein CGI_10004760 [Crassostrea gigas]
OYG_10026597_10024934	gi|405974129|gb|EKC38797.1|/0/FRAS1-related extracellular matrix protein 1 [Crassostrea gigas]
OYG_10014992_10010253	gi|405963418|gb|EKC28992.1|/2.51317e-82/Uncharacterized protein C1orf86-like protein [Crassostrea gigas]
OYG_10001797_10003577	gi|405962092|gb|EKC27798.1|/0/Protein disabled [Crassostrea gigas]
OYG_10016523_10034095	gi|405965033|gb|EKC30461.1|/0/A-kinase anchor protein 6 [Crassostrea gigas]
OYG_10009681_10021249	gi|405962443|gb|EKC28118.1|/0/hypothetical protein CGI_10009681 [Crassostrea gigas]
OYG_10010378_10037588	gi|405959575|gb|EKC25595.1|/0/Antigen KI-67 [Crassostrea gigas]
OYG_10014503_10023933	gi|405970688|gb|EKC35573.1|/0/MAK10-like protein [Crassostrea gigas]
OYG_10009278_10023393	gi|405951281|gb|EKC19208.1|/0/Nucleoporin p54 [Crassostrea gigas]
OYG_10008817_10034860	gi|405951415|gb|EKC19330.1|/0/hypothetical protein CGI_10008817 [Crassostrea gigas]
OYG_10012483_10031390	gi|405970442|gb|EKC35344.1|/0/Poly [ADP-ribose] polymerase 14 [Crassostrea gigas]
OYG_10023372_10031656	gi|405960122|gb|EKC26069.1|/0/hypothetical protein CGI_10023372 [Crassostrea gigas]
OYG_10027024_10013529	gi|405971659|gb|EKC36484.1|/0/Serine/threonine-protein kinase RIO3 [Crassostrea gigas]
OYG_10028623_10024518	gi|405976400|gb|EKC40906.1|/0/Protein rogdi [Crassostrea gigas]
OYG_10017103_10019887	gi|405973856|gb|EKC38546.1|/0/Putative DNA helicase INO80 complex-like protein 1 [Crassostrea gigas]
OYG_10021531_10016458	gi|405976812|gb|EKC41296.1|/0/SWI/SNF-related matrix-associated actin-dependent regulator of chromatin subfamily A member 5 [Crassostrea gigas]
OYG_10027763_10032105	gi|405962833|gb|EKC28476.1|/0/hypothetical protein CGI_10027763 [Crassostrea gigas]
OYG_10023439_10022550	gi|405969358|gb|EKC34334.1|/0/ATPase family AAA domain-containing protein 2B [Crassostrea gigas]
OYG_10012437_10010944	gi|405958198|gb|EKC24345.1|/0/hypothetical protein CGI_10012437 [Crassostrea gigas]
OYG_10010191_10014107	gi|405966527|gb|EKC31802.1|/0/Serine/threonine-protein kinase Nek4 [Crassostrea gigas]
OYG_10012606_10024671	gi|405975830|gb|EKC40372.1|/0/Methyl-CpG-binding domain protein 5 [Crassostrea gigas]
OYG_10009262_10031428	gi|405951265|gb|EKC19192.1|/0/hypothetical protein CGI_10009262 [Crassostrea gigas]
OYG_10020265_10040988	gi|405965707|gb|EKC31066.1|/0/Fibrillin-1, partial [Crassostrea gigas]
OYG_10024338_10040093	gi|405971073|gb|EKC35929.1|/0/hypothetical protein CGI_10024338 [Crassostrea gigas]
OYG_10019543_10040787	gi|405958682|gb|EKC24787.1|/0/2-oxoglutarate dehydrogenase E1 component, mitochondrial [Crassostrea gigas]
OYG_10025940_10031090	gi|405973897|gb|EKC38586.1|/0/FCH domain only protein 2 [Crassostrea gigas]
OYG_10028750_10031459	gi|405965767|gb|EKC31121.1|/0/hypothetical protein CGI_10028750 [Crassostrea gigas]
OYG_10023306_10023652	gi|405968726|gb|EKC33772.1|/0/Meckel syndrome type 1 protein [Crassostrea gigas]
OYG_10013649_10017727	gi|405950323|gb|EKC18318.1|/0/Kelch-like protein 5, partial [Crassostrea gigas]
OYG_10015607_10017122	gi|405959275|gb|EKC25328.1|/0/Serine/threonine-protein phosphatase 4 regulatory subunit 3 [Crassostrea gigas]
OYG_10015115_10020970	gi|260814858|ref|XP_002602130.1|/5.55874e-18/hypothetical protein BRAFLDRAFT_128459 [Branchiostoma floridae]
OYG_10025007_10004522	gi|405965645|gb|EKC31007.1|/0/Activating transcription factor 7-interacting protein 1 [Crassostrea gigas]
OYG_10025054_10005181	gi|405977134|gb|EKC41598.1|/5.64016e-151/Hematopoietically-expressed homeobox protein hhex [Crassostrea gigas]
OYG_10027144_10002620	gi|405960218|gb|EKC26159.1|/0/Nephrin [Crassostrea gigas]
OYG_10024733_10010309	gi|405967815|gb|EKC32942.1|/0/Poly [ADP-ribose] polymerase 14 [Crassostrea gigas]
OYG_10013530_10018466	gi|405975963|gb|EKC40491.1|/0/Heat shock 70 kDa protein 12B [Crassostrea gigas]
OYG_10005214_10034182	gi|405963867|gb|EKC29401.1|/0/hypothetical protein CGI_10005214 [Crassostrea gigas]
OYG_10018764_10023034	gi|405970210|gb|EKC35138.1|/2.05311e-178/Myosin-XVIIIa [Crassostrea gigas]
OYG_10010244_10032717	gi|405960169|gb|EKC26112.1|/0/Cytoplasmic dynein 1 intermediate chain 2 [Crassostrea gigas]
OYG_10022996_10017528	gi|405973624|gb|EKC38326.1|/0/Muscle M-line assembly protein unc-89 [Crassostrea gigas]
OYG_10012965_10038384	gi|405965206|gb|EKC30605.1|/0/Protein NLRC3 [Crassostrea gigas]
OYG_10011964_10022278	gi|405950538|gb|EKC18519.1|/0/Talin-1 [Crassostrea gigas]
OYG_10007364_10020785	gi|405967329|gb|EKC32504.1|/0/Protein ALO17 [Crassostrea gigas]
OYG_10015142_10012388	gi|405959630|gb|EKC25643.1|/0/hypothetical protein CGI_10015142 [Crassostrea gigas]
OYG_10005890_10041117	gi|405952751|gb|EKC20526.1|/0/transport protein Sec16A [Crassostrea gigas]
OYG_10009402_10011811	gi|405977820|gb|EKC42253.1|/0/hypothetical protein CGI_10009402 [Crassostrea gigas]
OYG_10021231	gi|405976231|gb|EKC40744.1|/0/Protein FAM49B [Crassostrea gigas]
OYG_10007892_10025591	gi|405959786|gb|EKC25779.1|/0/WD repeat-containing protein 78 [Crassostrea gigas]
OYG_10009328_10026431	gi|405970436|gb|EKC35340.1|/0/WD repeat-containing protein 35 [Crassostrea gigas]
OYG_10004956_10035264	gi|405959728|gb|EKC25732.1|/0/Acyl-CoA synthetase family member 4 [Crassostrea gigas]
OYG_10024638_10035268	gi|405977701|gb|EKC42137.1|/0/Kyphoscoliosis peptidase [Crassostrea gigas]
OYG_10008373_10038429	gi|405951619|gb|EKC19516.1|/0/Mitogen-activated protein kinase kinase kinase 7-interacting protein 3-like protein [Crassostrea gigas]
OYG_10022310_10030011	gi|405978743|gb|EKC43107.1|/0/Mitogen-activated protein kinase-binding protein 1 [Crassostrea gigas]
OYG_10026484_10019873	gi|405976291|gb|EKC40803.1|/0/hypothetical protein CGI_10026484 [Crassostrea gigas]
OYG_10012103_10039996	gi|405950513|gb|EKC18496.1|/0/hypothetical protein CGI_10012103 [Crassostrea gigas]
OYG_10018049_10019617	gi|405978690|gb|EKC43060.1|/0/Propionyl-CoA carboxylase beta chain, mitochondrial [Crassostrea gigas]
OYG_10016804_10035340	gi|405970414|gb|EKC35322.1|/0/Myosin light chain kinase, smooth muscle [Crassostrea gigas]
OYG_10009297_10013042	gi|405957378|gb|EKC23593.1|/0/Protocadherin-19 [Crassostrea gigas]
OYG_10019230_10039119	gi|405966045|gb|EKC31370.1|/0/Uncharacterized protein C19orf29 [Crassostrea gigas]
OYG_10008780_10021737	gi|405977088|gb|EKC41555.1|/0/Band 4.1-like protein 5 [Crassostrea gigas]
OYG_10027466_10033147	gi|405963695|gb|EKC29251.1|/0/Sodium/calcium exchanger 3 [Crassostrea gigas]
OYG_10024813_10038712	gi|405971245|gb|EKC36091.1|/0/Eukaryotic translation initiation factor 3 subunit D [Crassostrea gigas]
OYG_10022550_10011863	gi|405970524|gb|EKC35420.1|/0/Deleted in malignant brain tumors 1 protein [Crassostrea gigas]
OYG_10024352_10016602	gi|405958442|gb|EKC24569.1|/4.18815e-67/hypothetical protein CGI_10024352 [Crassostrea gigas]
OYG_10010370_10024102	gi|405961559|gb|EKC27346.1|/0/hypothetical protein CGI_10010370 [Crassostrea gigas]
OYG_10013621_10019755	gi|405956959|gb|EKC23200.1|/0/hypothetical protein CGI_10013621 [Crassostrea gigas]
OYG_10005023_10023096	gi|155676727|dbj|BAF75714.1|/6.87432e-153/antisecretory factor-like protein [Pinctada fucata]
OYG_10022824_10030208	gi|405972472|gb|EKC37239.1|/0/Bifunctional 3'-phosphoadenosine 5'-phosphosulfate synthetase [Crassostrea gigas]
OYG_10010787_10034086	gi|405950891|gb|EKC18848.1|/0/Frizzled-5 [Crassostrea gigas]
OYG_10011434_10023081	gi|405972701|gb|EKC37455.1|/0/Uncharacterized protein C1orf93-like protein [Crassostrea gigas]
OYG_10009212_10024157	gi|405959510|gb|EKC25540.1|/0/Kinesin-like protein KIF16B [Crassostrea gigas]
OYG_10003997_10031975	gi|405966397|gb|EKC31689.1|/0/hypothetical protein CGI_10003997 [Crassostrea gigas]
OYG_10016425_10019766	gi|405963339|gb|EKC28922.1|/0/Cytochrome P450 2D4 [Crassostrea gigas]
OYG_10011562_10041719	gi|405962689|gb|EKC28340.1|/0/hypothetical protein CGI_10011562 [Crassostrea gigas]
OYG_10020506_10027153	gi|405970132|gb|EKC35064.1|/0/Tankyrase-1 [Crassostrea gigas]
OYG_10025528_10038458	gi|405973229|gb|EKC37953.1|/0/hypothetical protein CGI_10025528 [Crassostrea gigas]
OYG_10028267_10035892	gi|405960856|gb|EKC26730.1|/0/Translocation protein SEC63-like protein [Crassostrea gigas]
OYG_10021185_10041944	gi|405978806|gb|EKC43168.1|/0/Caspase-7 [Crassostrea gigas]
OYG_10010914_10025147	gi|405962909|gb|EKC28539.1|/0/G protein-coupled receptor kinase 1 [Crassostrea gigas]
OYG_10016673_10033524	gi|405957948|gb|EKC24124.1|/0/Thrombospondin type-1 domain-containing protein 7B [Crassostrea gigas]
OYG_10012737_10033731	gi|405969488|gb|EKC34457.1|/0/hypothetical protein CGI_10012737 [Crassostrea gigas]
OYG_10018336_10018653	gi|405969278|gb|EKC34259.1|/0/Putative ATP-dependent RNA helicase an3 [Crassostrea gigas]
OYG_10004477_10029913	gi|405953525|gb|EKC21172.1|/0/Endophilin-A2 [Crassostrea gigas]
OYG_10011096_10022688	gi|405973713|gb|EKC38408.1|/0/Serine/threonine-protein kinase PAK 3 [Crassostrea gigas]
OYG_10001632_10029779	gi|405974602|gb|EKC39234.1|/0/Calcium-independent protein kinase C, partial [Crassostrea gigas]
OYG_10011211_10009551	gi|405964296|gb|EKC29796.1|/4.05267e-169/Casein kinase I isoform alpha [Crassostrea gigas]
OYG_10010985_10006207	gi|405957066|gb|EKC23303.1|/0/SPT2-like protein [Crassostrea gigas]
OYG_10022939_10029635	gi|405975976|gb|EKC40501.1|/0/Galectin-9 [Crassostrea gigas]
OYG_10024188_10011069	gi|405971422|gb|EKC36261.1|/0/Regulation of nuclear pre-mRNA domain-containing protein 2 [Crassostrea gigas]
OYG_10001530_10014502	gi|405958389|gb|EKC24521.1|/0/Protein-glutamine gamma-glutamyltransferase K [Crassostrea gigas]
OYG_10006995_10036874	gi|405970237|gb|EKC35164.1|/0/Rho guanine nucleotide exchange factor 7 [Crassostrea gigas]
OYG_10010882_10028668	gi|405950803|gb|EKC18766.1|/0/Oral-facial-digital syndrome 1 protein [Crassostrea gigas]
OYG_10013846_10025509	gi|405961964|gb|EKC27691.1|/0/Apoptosis-stimulating of p53 protein 1 [Crassostrea gigas]
OYG_10018683_10037889	gi|405975810|gb|EKC40355.1|/0/ALK tyrosine kinase receptor [Crassostrea gigas]
OYG_10024081_10023592	gi|405967555|gb|EKC32703.1|/0/NADH dehydrogenase [ubiquinone] flavoprotein 1, mitochondrial [Crassostrea gigas]
OYG_10021557_10029128	gi|405966138|gb|EKC31456.1|/0/Protein Jade-1 [Crassostrea gigas]
OYG_10019046_10011324	gi|405963229|gb|EKC28820.1|/0/Laminin subunit gamma-1 [Crassostrea gigas]
OYG_10018881_10040966	gi|405966639|gb|EKC31899.1|/0/hypothetical protein CGI_10018881 [Crassostrea gigas]
OYG_10015187_10020714	gi|405957919|gb|EKC24096.1|/0/Lactadherin [Crassostrea gigas]
OYG_10021617_10010893	gi|405962653|gb|EKC28310.1|/0/Transducin-like enhancer protein 4 [Crassostrea gigas]
OYG_10018347_10028461	gi|405970827|gb|EKC35695.1|/1.24231e-127/Transformer-2-like protein beta [Crassostrea gigas]
OYG_10008942_10041109	gi|405951402|gb|EKC19318.1|/4.81754e-144/KH domain-containing, RNA-binding, signal transduction-associated protein 2 [Crassostrea gigas]
OYG_10025419_10025799	gi|405961664|gb|EKC27429.1|/1.04536e-121/Hydrocephalus-inducing protein [Crassostrea gigas]
OYG_10006899_10040340	gi|405952239|gb|EKC20075.1|/0/Multiple epidermal growth factor-like domains 10 [Crassostrea gigas]
OYG_10010944_10020856	gi|405958875|gb|EKC24959.1|/2.72214e-124/hypothetical protein CGI_10010944 [Crassostrea gigas]
OYG_10017094_10004255	gi|405973847|gb|EKC38537.1|/0/Serine/threonine-protein kinase PAK 6 [Crassostrea gigas]
OYG_10018402_10007048	gi|405962545|gb|EKC28211.1|/0/Putative helicase with zinc finger domain [Crassostrea gigas]
OYG_10026340_10008951	gi|405968821|gb|EKC33850.1|/0/Telomerase-binding protein EST1A [Crassostrea gigas]
OYG_10015400_10019376	gi|405969508|gb|EKC34476.1|/0/Myosin-I heavy chain [Crassostrea gigas]
OYG_10012666_10028988	gi|405965070|gb|EKC30495.1|/0/Advillin [Crassostrea gigas]
OYG_10008155_10016668	gi|405951710|gb|EKC19600.1|/0/Protein argonaute-2 [Crassostrea gigas]
OYG_10022027_10041218	gi|405977162|gb|EKC41625.1|/4.12378e-169/hypothetical protein CGI_10022027, partial [Crassostrea gigas]
OYG_10017709_10013994	gi|405949959|gb|EKC17969.1|/0/Putative ubiquitin carboxyl-terminal hydrolase CYLD [Crassostrea gigas]
OYG_10017743_10039633	gi|405968527|gb|EKC33591.1|/0/hypothetical protein CGI_10017743 [Crassostrea gigas]
OYG_10015427_10040233	gi|405961386|gb|EKC27197.1|/0/hypothetical protein CGI_10015427 [Crassostrea gigas]
OYG_10007952_10029015	gi|291245137|ref|XP_002742448.1|/0/PREDICTED: regulator of nonsense transcripts 1-like [Saccoglossus kowalevskii]
OYG_10012023_10030172	gi|405950530|gb|EKC18512.1|/3.47393e-48/Protein odd-skipped-related 1 [Crassostrea gigas]
OYG_10002910_10009956	gi|405954648|gb|EKC22031.1|/0/hypothetical protein CGI_10002910 [Crassostrea gigas]
OYG_10026933_10012082	gi|405975361|gb|EKC39927.1|/0/Eosinophil peroxidase [Crassostrea gigas]
OYG_10020584_10032071	gi|405976189|gb|EKC40705.1|/1.78422e-165/hypothetical protein CGI_10020584 [Crassostrea gigas]
OYG_10012044_10020761	gi|405967174|gb|EKC32373.1|/0/unc-13-like protein B [Crassostrea gigas]
OYG_10011823_10038862	gi|405950597|gb|EKC18575.1|/0/Mitogen-activated protein kinase kinase kinase 7-interacting protein 1 [Crassostrea gigas]
OYG_10005796_10037631	gi|405952812|gb|EKC20578.1|/0/Kinesin-like protein KIF26A [Crassostrea gigas]
OYG_10028287_10008989	gi|405960874|gb|EKC26748.1|/1.03197e-104/Kidney mitochondrial carrier protein 1 [Crassostrea gigas]
OYG_10027716_10025359	gi|405962795|gb|EKC28438.1|/0/Vesicle-associated membrane protein 7A [Crassostrea gigas]
OYG_10003372_10018540	gi|405954235|gb|EKC21733.1|/0/Adipophilin [Crassostrea gigas]
OYG_10002862_10009596	gi|405954690|gb|EKC22060.1|/6.67651e-106/Hsc70-interacting protein [Crassostrea gigas]
OYG_10005674_10031206	gi|405952881|gb|EKC20639.1|/0/Low-density lipoprotein receptor-related protein 5 [Crassostrea gigas]
OYG_10004070_10029868	gi|405953750|gb|EKC21351.1|/4.95032e-36/ATP synthase lipid-binding protein, mitochondrial [Crassostrea gigas]
OYG_10025946_10031095	gi|405973902|gb|EKC38591.1|/0/Lipoxygenase-like protein domain-containing protein 1 [Crassostrea gigas]
OYG_10010883_10028669	gi|405950804|gb|EKC18767.1|/2.47644e-75/Protein Red [Crassostrea gigas]
OYG_10014711_10020340	gi|405969074|gb|EKC34084.1|/0/Spermatogenesis-associated protein 18-like protein [Crassostrea gigas]
OYG_10028840_10033966	gi|405978493|gb|EKC42873.1|/0/Transcription factor 25 [Crassostrea gigas]
OYG_10006025_10017057	gi|405952665|gb|EKC20450.1|/0/hypothetical protein CGI_10006025 [Crassostrea gigas]
OYG_10008505_10007610	gi|405951552|gb|EKC19455.1|/0/hypothetical protein CGI_10008505 [Crassostrea gigas]
OYG_10007225_10018914	gi|405957590|gb|EKC23791.1|/0/Metabotropic glutamate receptor 2 [Crassostrea gigas]
OYG_10019578_10035989	gi|405958340|gb|EKC24476.1|/0/hypothetical protein CGI_10019578 [Crassostrea gigas]
OYG_10019472_10005589	gi|405962570|gb|EKC28234.1|/0/AP-2 complex subunit alpha-2 [Crassostrea gigas]
OYG_10013595_10042070	gi|405971799|gb|EKC36611.1|/0/Enhancer of mRNA-decapping protein 4 [Crassostrea gigas]
OYG_10012885_10018159	gi|405957204|gb|EKC23432.1|/0/Aryl hydrocarbon receptor [Crassostrea gigas]
OYG_10026852_10012524	gi|405969759|gb|EKC34712.1|/0/Vacuolar protein sorting-associated protein 13C [Crassostrea gigas]
OYG_10001223_10035160	gi|405945388|gb|EKC17307.1|/0/RING finger protein 10 [Crassostrea gigas]
OYG_10027545_10037383	gi|405971131|gb|EKC35986.1|/0/Transient receptor potential cation channel subfamily M member 3 [Crassostrea gigas]
OYG_10027566_10032161	gi|405969917|gb|EKC34860.1|/2.99038e-113/Ras-related protein Rab-1A [Crassostrea gigas]
OYG_10019553_10005017	gi|395459734|gb|AFN65700.1|/0/PICK1 [Aplysia californica]
OYG_10007919_10005431	gi|405951794|gb|EKC19675.1|/0/RING finger protein unkempt [Crassostrea gigas]
OYG_10005508_10020014	gi|405960313|gb|EKC26245.1|/1.45252e-51/Putative uncharacterized protein yghX [Crassostrea gigas]
OYG_10012745_10004553	gi|405958370|gb|EKC24504.1|/2.09036e-24/Transient receptor potential cation channel subfamily V member 6 [Crassostrea gigas]
OYG_10015840_10012061	gi|405965968|gb|EKC31300.1|/0/Helicase domino [Crassostrea gigas]
OYG_10013694_10041075	gi|405967703|gb|EKC32836.1|/0/Dual specificity protein phosphatase 16 [Crassostrea gigas]
OYG_10027072_10011617	gi|405972094|gb|EKC36881.1|/4.39774e-69/hypothetical protein CGI_10027072 [Crassostrea gigas]
OYG_10016382_10040503	gi|405969848|gb|EKC34794.1|/0/Wiskott-Aldrich syndrome protein family member 3 [Crassostrea gigas]
OYG_10003456_10029526	gi|405967929|gb|EKC33044.1|/0/Protein FAM59A [Crassostrea gigas]
OYG_10023337_10037884	gi|405964521|gb|EKC29997.1|/0/Dolichyl-diphosphooligosaccharide--protein glycosyltransferase subunit STT3A [Crassostrea gigas]
OYG_10011188_10034819	gi|405973741|gb|EKC38434.1|/0/TNFAIP3-interacting protein 2 [Crassostrea gigas]
OYG_10012818_10036678	gi|405960145|gb|EKC26090.1|/0/Protein slit [Crassostrea gigas]
OYG_10009492_10021002	gi|405970260|gb|EKC35181.1|/0/RNA-binding protein 26 [Crassostrea gigas]
OYG_10026956_10039964	gi|405975383|gb|EKC39949.1|/9.06651e-167/tRNA selenocysteine 1-associated protein 1 [Crassostrea gigas]
OYG_10012679_10036919	gi|405965082|gb|EKC30507.1|/0/hypothetical protein CGI_10012679 [Crassostrea gigas]
OYG_10012243_10006223	gi|405973546|gb|EKC38252.1|/0/Sodium-driven chloride bicarbonate exchanger [Crassostrea gigas]
OYG_10016867_10011023	gi|405960504|gb|EKC26425.1|/0/Serine/threonine-protein kinase SIK2 [Crassostrea gigas]
OYG_10021366_10005059	gi|405978353|gb|EKC42753.1|/2.4445e-127/Ubiquitin-conjugating enzyme E2-17 kDa [Crassostrea gigas]
OYG_10016909_10007531	gi|405958629|gb|EKC24738.1|/0/Lysine-specific histone demethylase 1 [Crassostrea gigas]
OYG_10010860_10013284	gi|405950871|gb|EKC18830.1|/4.65138e-74/hypothetical protein CGI_10010860 [Crassostrea gigas]
OYG_10021646_10032214	gi|405977321|gb|EKC41779.1|/3.78763e-149/hypothetical protein CGI_10021646 [Crassostrea gigas]
OYG_10007836_10016599	gi|405951811|gb|EKC19691.1|/0/hypothetical protein CGI_10007836 [Crassostrea gigas]
OYG_10022034_10015149	gi|405977168|gb|EKC41631.1|/0/Signal recognition particle 54 kDa protein [Crassostrea gigas]
OYG_10022792_10007597	gi|405972442|gb|EKC37209.1|/0/Dynein heavy chain 2, axonemal [Crassostrea gigas]
OYG_10022115_10037551	gi|405977098|gb|EKC41564.1|/0/hypothetical protein CGI_10022115 [Crassostrea gigas]
OYG_10026803_10031099	gi|405969715|gb|EKC34668.1|/5.26331e-125/Short-chain collagen C4 [Crassostrea gigas]
OYG_10015203_10026182	gi|405959696|gb|EKC25703.1|/9.77289e-169/RPE-spondin [Crassostrea gigas]
OYG_10000152	gi|405947386|gb|EKC17826.1|/1.85808e-70/hypothetical protein CGI_10000152 [Crassostrea gigas]
OYG_10003897_10039158	gi|405962967|gb|EKC28591.1|/0/Ribosomal protein S6 kinase 2 alpha [Crassostrea gigas]
OYG_10025668_10027617	gi|405976916|gb|EKC41394.1|/0/Tyrosine-protein phosphatase non-receptor type 1 [Crassostrea gigas]
OYG_10008372_10038428	gi|405951618|gb|EKC19515.1|/0/ADP-ribosylation factor-like protein 13B [Crassostrea gigas]
OYG_10021019_10040952	gi|405970514|gb|EKC35412.1|/0/hypothetical protein CGI_10021019 [Crassostrea gigas]
OYG_10024560_10022386	gi|405974525|gb|EKC39160.1|/3.438e-73/hypothetical protein CGI_10024560 [Crassostrea gigas]
OYG_10014759_10035231	gi|405970566|gb|EKC35460.1|/0/Guanine nucleotide-binding protein G(o) subunit alpha [Crassostrea gigas]
OYG_10021933_10023763	gi|405964992|gb|EKC30423.1|/0/Retinoblastoma-like protein 1 [Crassostrea gigas]
OYG_10007683_10037383	gi|405965063|gb|EKC30489.1|/0/Transient receptor potential cation channel subfamily M member 8 [Crassostrea gigas]
OYG_10008892_10032239	gi|405951374|gb|EKC19292.1|/0/Ubiquitin carboxyl-terminal hydrolase 7 [Crassostrea gigas]
OYG_10017343_10023136	gi|405956937|gb|EKC23179.1|/0/C-myc promoter-binding protein [Crassostrea gigas]
OYG_10006426_10036490	gi|405957726|gb|EKC23916.1|/0/DEP domain-containing protein 5 [Crassostrea gigas]
OYG_10028178_10022206	gi|405977552|gb|EKC41995.1|/0/Vascular endothelial growth factor receptor 1 [Crassostrea gigas]
OYG_10005614_10029190	gi|405961245|gb|EKC27078.1|/0/Heat shock 70 kDa protein 12B [Crassostrea gigas]
OYG_10019906_10022460	gi|405968320|gb|EKC33401.1|/0/Cortactin-binding protein 2 [Crassostrea gigas]
OYG_10018763_10023033	gi|405970209|gb|EKC35137.1|/3.33194e-107/Myosin-XVIIIa [Crassostrea gigas]
OYG_10027193_10002795	gi|405971462|gb|EKC36297.1|/0/Coiled-coil domain-containing protein 18 [Crassostrea gigas]
OYG_10016138_10025237	gi|405970293|gb|EKC35209.1|/0/Neuronal acetylcholine receptor subunit non-alpha-2 [Crassostrea gigas]
OYG_10005356_10034872	gi|405968979|gb|EKC33997.1|/0/Steroid 17-alpha-hydroxylase/17,20 lyase [Crassostrea gigas]
OYG_10014552_10000014	gi|405958518|gb|EKC24640.1|/0/hypothetical protein CGI_10014552 [Crassostrea gigas]
OYG_10027134_10010294	gi|405960209|gb|EKC26150.1|/0/Flavin-containing monooxygenase FMO GS-OX3 [Crassostrea gigas]
OYG_10006173_10021760	gi|405966511|gb|EKC31788.1|/0/ELKS/RAB6-interacting/CAST family member 1 [Crassostrea gigas]
OYG_10006728_10040824	gi|405952334|gb|EKC20158.1|/0/hypothetical protein CGI_10006728 [Crassostrea gigas]
OYG_10023325_10017120	gi|405964511|gb|EKC29987.1|/0/Ras-associated and pleckstrin-like protein domains-containing protein 1 [Crassostrea gigas]
OYG_10012544_10025247	gi|405950446|gb|EKC18435.1|/0/Major facilitator superfamily domain-containing protein 9 [Crassostrea gigas]
OYG_10021410_10035078	gi|405977054|gb|EKC41526.1|/0/Kinesin heavy chain [Crassostrea gigas]
OYG_10013943_10024102	gi|405957579|gb|EKC23781.1|/0/E3 ubiquitin-protein ligase Bre1 [Crassostrea gigas]
OYG_10024691_10029906	gi|405971702|gb|EKC36525.1|/0/Patatin-like phospholipase domain-containing protein 7 [Crassostrea gigas]
OYG_10006527_10031134	gi|405952401|gb|EKC20218.1|/0/IQ domain-containing protein H [Crassostrea gigas]
OYG_10021424_10023619	gi|405968884|gb|EKC33911.1|/0/Epithelial splicing regulatory protein 2 [Crassostrea gigas]
OYG_10001863_10007873	gi|405955554|gb|EKC22628.1|/0/hypothetical protein CGI_10001863 [Crassostrea gigas]
OYG_10022427_10012374	gi|405975773|gb|EKC40320.1|/0/Receptor-type tyrosine-protein phosphatase mu, partial [Crassostrea gigas]
OYG_10024074_10017187	gi|405967549|gb|EKC32697.1|/0/ATP-dependent DNA helicase 2 subunit 2 [Crassostrea gigas]
OYG_10016215_10027613	gi|405969991|gb|EKC34931.1|/0/Leucine-rich repeat and fibronectin type III domain-containing protein 1-like protein [Crassostrea gigas]
OYG_10009254_10023350	gi|405951296|gb|EKC19221.1|/2.75602e-116/Rho-related GTP-binding protein RhoE [Crassostrea gigas]
OYG_10008391_10032708	gi|405959518|gb|EKC25547.1|/0/Alpha-2 adrenergic receptor [Crassostrea gigas]
OYG_10010637_10034632	gi|405960605|gb|EKC26516.1|/0/Uncharacterized protein C20orf26 [Crassostrea gigas]
OYG_10003143_10041901	gi|405966001|gb|EKC31331.1|/0/Non-specific lipid-transfer protein [Crassostrea gigas]
OYG_10006166_10024891	gi|405952590|gb|EKC20384.1|/0/Phospholipid scramblase 2, partial [Crassostrea gigas]
OYG_10011703_10007836	gi|405975326|gb|EKC39900.1|/5.06719e-88/hypothetical protein CGI_10016632 [Crassostrea gigas]
OYG_10023983_10025438	gi|405967974|gb|EKC33083.1|/0/Protein regulator of cytokinesis 1 [Crassostrea gigas]
OYG_10013111_10030823	gi|405950379|gb|EKC18372.1|/0/Protein phosphatase 1 regulatory subunit 12A [Crassostrea gigas]
OYG_10020770_10019022	gi|405965844|gb|EKC31193.1|/0/Dynamin-1 [Crassostrea gigas]
OYG_10023194_10003099	gi|405969698|gb|EKC34652.1|/0/hypothetical protein CGI_10023194 [Crassostrea gigas]
OYG_10027705_10001326	gi|405962785|gb|EKC28428.1|/0/Extracellular matrix protein FRAS1 [Crassostrea gigas]
OYG_10011842_10005961	gi|405963391|gb|EKC28968.1|/0/Neuronal acetylcholine receptor subunit alpha-9 [Crassostrea gigas]
OYG_10009855_10034726	gi|405966310|gb|EKC31610.1|/0/hypothetical protein CGI_10009855 [Crassostrea gigas]
OYG_10025107_10016080	gi|405975054|gb|EKC39650.1|/0/transport protein Sec24B [Crassostrea gigas]
OYG_10014984_10021940	gi|405950115|gb|EKC18120.1|/0/WD repeat-containing protein 60 [Crassostrea gigas]
OYG_10008228_10008893	gi|405951666|gb|EKC19560.1|/0/hypothetical protein CGI_10008228 [Crassostrea gigas]
OYG_10014920_10023410	gi|405961267|gb|EKC27099.1|/0/Wilms tumor protein 1-interacting-like protein [Crassostrea gigas]
OYG_10028439_10017405	gi|405977234|gb|EKC41693.1|/0/Ephrin type-A receptor 2 [Crassostrea gigas]
OYG_10013193_10017149	gi|405978643|gb|EKC43014.1|/5.23652e-41/hypothetical protein CGI_10013193 [Crassostrea gigas]
OYG_10017830_10006579	gi|405965101|gb|EKC30523.1|/0/Insulin-degrading enzyme [Crassostrea gigas]
OYG_10006217_10039762	gi|405952547|gb|EKC20345.1|/0/Zinc finger protein ubi-d4 [Crassostrea gigas]
OYG_10027039_10022443	gi|405971672|gb|EKC36497.1|/0/Integrin beta-3 [Crassostrea gigas]
OYG_10014929_10010834	gi|405962231|gb|EKC27927.1|/0/Cystathionine beta-synthase [Crassostrea gigas]
OYG_10014158_10037347	gi|405950228|gb|EKC18228.1|/0/Anion exchange protein 2 [Crassostrea gigas]
OYG_10005809_10005991	gi|405952805|gb|EKC20572.1|/2.6656e-110/Osteoclast-stimulating factor 1 [Crassostrea gigas]
OYG_10019937_10040261	gi|405958425|gb|EKC24555.1|/0/RB1-inducible coiled-coil protein 1 [Crassostrea gigas]
OYG_10023088_10018563	gi|405972155|gb|EKC36941.1|/0/5-hydroxytryptamine receptor 4 [Crassostrea gigas]
OYG_10004075_10033596	gi|405953743|gb|EKC21345.1|/0/Retinoic acid receptor RXR-alpha [Crassostrea gigas]
OYG_10001126_10018805	gi|405956161|gb|EKC22941.1|/8.80266e-137/Annexin A7 [Crassostrea gigas]
OYG_10022742_10012541	gi|405973351|gb|EKC38070.1|/0/Sterile alpha motif domain-containing protein 5 [Crassostrea gigas]
OYG_10020043_10033119	gi|405974827|gb|EKC39440.1|/0/A disintegrin and metalloproteinase with thrombospondin motifs 2 [Crassostrea gigas]
OYG_10023862_10007648	gi|405972630|gb|EKC37390.1|/4.07875e-170/Ankyrin-2, partial [Crassostrea gigas]
OYG_10014975_10027788	gi|405950106|gb|EKC18111.1|/0/BCL9-like protein [Crassostrea gigas]
OYG_10015855_10034179	gi|405965980|gb|EKC31312.1|/0/Telokin [Crassostrea gigas]
OYG_10019662_10035979	gi|405959219|gb|EKC25276.1|/0/Mitogen-activated protein kinase kinase kinase kinase 3, partial [Crassostrea gigas]
OYG_10024397_10031990	gi|405958481|gb|EKC24608.1|/0/hypothetical protein CGI_10024397 [Crassostrea gigas]
OYG_10004939_10037055	gi|405967085|gb|EKC32290.1|/0/Cadherin EGF LAG seven-pass G-type receptor 2 [Crassostrea gigas]
OYG_10014994_10010254	gi|170050061|ref|XP_001870988.1|/3.24037e-28/prov protein [Culex quinquefasciatus]
OYG_10023922_10009721	gi|405978295|gb|EKC42700.1|/0/Pleckstrin-like protein domain-containing family A member 2 [Crassostrea gigas]
OYG_10027846_10036237	gi|405975646|gb|EKC40200.1|/0/Protein polyglycylase TTLL10 [Crassostrea gigas]
OYG_10028227_10021643	gi|405977595|gb|EKC42038.1|/1.6841e-55/hypothetical protein CGI_10028227 [Crassostrea gigas]
OYG_10022771_10030536	gi|405972022|gb|EKC36819.1|/0/Neurabin-1 [Crassostrea gigas]
OYG_10010091_10021205	gi|405958767|gb|EKC24860.1|/0/Ankyrin repeat and IBR domain-containing protein 1 [Crassostrea gigas]
OYG_10017630_10013791	gi|405973077|gb|EKC37809.1|/0/Signal transducer and activator of transcription 5A [Crassostrea gigas]
OYG_10023953_10040562	gi|405962123|gb|EKC27827.1|/0/Dachshund-like protein 1 [Crassostrea gigas]
OYG_10015360_10033330	gi|405964280|gb|EKC29783.1|/0/Nephrocystin-1 [Crassostrea gigas]
OYG_10012520_10003033	gi|405970661|gb|EKC35547.1|/0/Leucine-rich repeat and IQ domain-containing protein 1 [Crassostrea gigas]
OYG_10025876_10032603	gi|405968273|gb|EKC33355.1|/0/Blastula protease 10 [Crassostrea gigas]
OYG_10013101_10025201	gi|405950371|gb|EKC18364.1|/4.72423e-163/hypothetical protein CGI_10013101 [Crassostrea gigas]
OYG_10004210_10024179	gi|405953637|gb|EKC21261.1|/0/Receptor-type tyrosine-protein phosphatase U [Crassostrea gigas]
OYG_10012176_10007595	gi|405950503|gb|EKC18487.1|/0/DNA polymerase zeta catalytic subunit [Crassostrea gigas]
OYG_10023396_10007202	gi|405969320|gb|EKC34296.1|/0/NFX1-type zinc finger-containing protein 1 [Crassostrea gigas]
OYG_10024376_10041233	gi|405958461|gb|EKC24588.1|/0/hypothetical protein CGI_10024376 [Crassostrea gigas]
OYG_10017016_10016098	gi|405974627|gb|EKC39256.1|/1.36125e-135/CD63 antigen [Crassostrea gigas]
OYG_10016337_10013039	gi|405978006|gb|EKC42424.1|/0/hypothetical protein CGI_10016337 [Crassostrea gigas]
OYG_10006474_10002853	gi|405952436|gb|EKC20248.1|/0/Cadherin EGF LAG seven-pass G-type receptor 1 [Crassostrea gigas]
OYG_10027192_10020746	gi|405971461|gb|EKC36296.1|/0/60S ribosomal protein L5 [Crassostrea gigas]
OYG_10008008_10013543	gi|405951763|gb|EKC19648.1|/0/Protocadherin-9 [Crassostrea gigas]
OYG_10022268	gi|405967197|gb|EKC32391.1|/0/hypothetical protein CGI_10022268 [Crassostrea gigas]
OYG_10020446_10033903	gi|405974100|gb|EKC38770.1|/0/Armadillo repeat-containing protein 4 [Crassostrea gigas]
OYG_10011831_10022303	gi|405963380|gb|EKC28957.1|/0/X-ray radiation resistance-associated protein 1 [Crassostrea gigas]
OYG_10008754_10039708	gi|405970364|gb|EKC35276.1|/0/Oxysterol-binding protein 1 [Crassostrea gigas]
OYG_10024396_10002402	gi|405958480|gb|EKC24607.1|/0/hypothetical protein CGI_10024396 [Crassostrea gigas]
OYG_10024137_10010219	gi|405971372|gb|EKC36211.1|/0/E3 ubiquitin-protein ligase SMURF2 [Crassostrea gigas]
OYG_10000509_10007436	gi|405946237|gb|EKC17591.1|/0/hypothetical protein CGI_10000509 [Crassostrea gigas]
OYG_10015716_10036858	gi|405977996|gb|EKC42415.1|/0/Uncharacterized protein C17orf66 [Crassostrea gigas]
OYG_10021277_10031742	gi|405976273|gb|EKC40786.1|/2.08548e-154/hypothetical protein CGI_10021277 [Crassostrea gigas]
OYG_10028006_10018596	gi|405977775|gb|EKC42209.1|/1.36657e-98/UDP-GlcNAc:betaGal beta-1,3-N-acetylglucosaminyltransferase 4 [Crassostrea gigas]
OYG_10006845_10023722	gi|405952259|gb|EKC20093.1|/0/Glutamate receptor, ionotropic kainate 2 [Crassostrea gigas]
OYG_10011484_10025943	gi|405968366|gb|EKC33441.1|/0/Metabotropic glutamate receptor 5 [Crassostrea gigas]
OYG_10024438_10009193	gi|405967745|gb|EKC32876.1|/0/G-protein-signaling modulator 2 [Crassostrea gigas]
OYG_10019840_10016338	gi|405970325|gb|EKC35240.1|/0/Voltage-dependent calcium channel type A subunit alpha-1 [Crassostrea gigas]
OYG_10026140_10006535	gi|405975550|gb|EKC40109.1|/9.13772e-65/Eukaryotic translation initiation factor 1A, X-chromosomal [Crassostrea gigas]
OYG_10028394_10041838	gi|405972386|gb|EKC37159.1|/0/hypothetical protein CGI_10028394 [Crassostrea gigas]
OYG_10008488_10008252	gi|405959058|gb|EKC25129.1|/0/hypothetical protein CGI_10008488 [Crassostrea gigas]
OYG_10006472_10014430	gi|405952433|gb|EKC20246.1|/0/Sodium- and chloride-dependent GABA transporter ine [Crassostrea gigas]
OYG_10005913_10038963	gi|405952694|gb|EKC20475.1|/0/MORC family CW-type zinc finger protein 2 [Crassostrea gigas]
OYG_10009836_10030889	gi|405951099|gb|EKC19041.1|/0/Sodium/glucose cotransporter 4 [Crassostrea gigas]
OYG_10019583_10042095	gi|405958344|gb|EKC24480.1|/0/Uncharacterized protein C2orf63-like protein [Crassostrea gigas]
OYG_10025637_10025156	gi|405976888|gb|EKC41366.1|/0/hypothetical protein CGI_10025637 [Crassostrea gigas]
OYG_10019924_10025958	gi|405958412|gb|EKC24542.1|/0/Regulator of G-protein signaling 22 [Crassostrea gigas]
OYG_10015507_10039586	gi|405968622|gb|EKC33678.1|/0/Tyrosine-protein kinase Tec [Crassostrea gigas]
OYG_10005399_10028154	gi|405953031|gb|EKC20766.1|/0/NmrA-like family domain-containing protein 1 [Crassostrea gigas]
OYG_10027373_10029735	gi|405964066|gb|EKC29588.1|/0/hypothetical protein CGI_10027373 [Crassostrea gigas]
OYG_10016492_10035573	gi|405960031|gb|EKC25983.1|/0/Receptor-type tyrosine-protein phosphatase zeta [Crassostrea gigas]
OYG_10026249_10002286	gi|405967045|gb|EKC32259.1|/3.58738e-158/Scaffold attachment factor B2 [Crassostrea gigas]
OYG_10000334_10011593	gi|405974516|gb|EKC39153.1|/0/hypothetical protein CGI_10000334 [Crassostrea gigas]
OYG_10003608_10033249	gi|405954092|gb|EKC21621.1|/0/Mitochondrial fission factor-like protein B [Crassostrea gigas]
OYG_10026868_10014187	gi|405972837|gb|EKC37584.1|/0/Retinal dehydrogenase 1 [Crassostrea gigas]
OYG_10013510_10029946	gi|405975946|gb|EKC40474.1|/6.77266e-117/hypothetical protein CGI_10013510 [Crassostrea gigas]
OYG_10002508_10034872	gi|405955028|gb|EKC22296.1|/0/Steroid 17-alpha-hydroxylase/17,20 lyase [Crassostrea gigas]
OYG_10010490_10010187	gi|405950969|gb|EKC18921.1|/2.55304e-102/Ras-related protein Rab-2 [Crassostrea gigas]
OYG_10026415_10035258	gi|405977340|gb|EKC41797.1|/0/hypothetical protein CGI_10026415 [Crassostrea gigas]
OYG_10021893_10032060	gi|405957533|gb|EKC23737.1|/0/Putative E3 ubiquitin-protein ligase HERC2 [Crassostrea gigas]
OYG_10012417_10015628	gi|405950454|gb|EKC18442.1|/0/NADH dehydrogenase [ubiquinone] 1 beta subcomplex subunit 5, mitochondrial [Crassostrea gigas]
OYG_10007105_10006716	gi|405952183|gb|EKC20024.1|/0/Serine/threonine-protein kinase 3 [Crassostrea gigas]
OYG_10020382_10034228	gi|405964762|gb|EKC30211.1|/0/UPF0505 protein C16orf62-like protein [Crassostrea gigas]
OYG_10019328_10027403	gi|405972674|gb|EKC37430.1|/0/Uncharacterized protein C14orf50 [Crassostrea gigas]
OYG_10023184_10024681	gi|405969691|gb|EKC34645.1|/0/MOG interacting and ectopic P-granules protein 1 [Crassostrea gigas]
OYG_10003919_10036297	gi|405953896|gb|EKC21465.1|/0/Tetratricopeptide repeat protein 30, partial [Crassostrea gigas]
OYG_10008509_10014048	gi|405951555|gb|EKC19458.1|/0/Breast cancer anti-estrogen resistance protein 1 [Crassostrea gigas]
OYG_10002946_10037925	gi|405954617|gb|EKC22007.1|/0/hypothetical protein CGI_10002946 [Crassostrea gigas]
OYG_10025690_10022492	gi|405976936|gb|EKC41414.1|/3.0581e-133/Leucine-rich repeat-containing protein 23 [Crassostrea gigas]
OYG_10002592_10017221	gi|405954947|gb|EKC22241.1|/0/hypothetical protein CGI_10002592 [Crassostrea gigas]
OYG_10025827_10024771	gi|405960444|gb|EKC26369.1|/0/AP-3 complex subunit delta-1 [Crassostrea gigas]
OYG_10027478_10007190	gi|405963706|gb|EKC29262.1|/0/hypothetical protein CGI_10027478 [Crassostrea gigas]
OYG_10015626_10035042	gi|405966209|gb|EKC31517.1|/0/Receptor-type tyrosine-protein phosphatase gamma [Crassostrea gigas]
OYG_10022931_10030233	gi|405966364|gb|EKC31659.1|/2.07189e-173/Transcription factor Sox-8 [Crassostrea gigas]
OYG_10026433_10028016	gi|405977358|gb|EKC41815.1|/2.82022e-126/hypothetical protein CGI_10026433 [Crassostrea gigas]
OYG_10008442_10029629	gi|405951514|gb|EKC19420.1|/0/Ankyrin repeat domain-containing protein 6 [Crassostrea gigas]
OYG_10021272_10005217	gi|405976268|gb|EKC40781.1|/0/hypothetical protein CGI_10021272 [Crassostrea gigas]
OYG_10013881_10034979	gi|405950285|gb|EKC18282.1|/0/A disintegrin and metalloproteinase with thrombospondin motifs 7 [Crassostrea gigas]
OYG_10023068_10039329	gi|405959403|gb|EKC25448.1|/0/hypothetical protein CGI_10023068 [Crassostrea gigas]
OYG_10013880_10010041	gi|405950284|gb|EKC18281.1|/1.12815e-107/Peptidyl-prolyl cis-trans isomerase B [Crassostrea gigas]
OYG_10005666_10033317	gi|405952900|gb|EKC20655.1|/0/Cohesin subunit SA-1 [Crassostrea gigas]
OYG_10007438_10040073	gi|405951966|gb|EKC19829.1|/0/NK-tumor recognition protein [Crassostrea gigas]
OYG_10017592_10006344	gi|405961841|gb|EKC27585.1|/0/Baculoviral IAP repeat-containing protein 7 [Crassostrea gigas]
OYG_10023437_10022553	gi|405969356|gb|EKC34332.1|/0/Tudor domain-containing protein 1 [Crassostrea gigas]
OYG_10016992_10029345	gi|405963459|gb|EKC29029.1|/0/hypothetical protein CGI_10016992 [Crassostrea gigas]
OYG_10022694_10015704	gi|405973385|gb|EKC38103.1|/0/Multiple C2 and transmembrane domain-containing protein 1 [Crassostrea gigas]
OYG_10008813_10034863	gi|405951411|gb|EKC19326.1|/3.75954e-177/BTB/POZ domain-containing protein KCTD10 [Crassostrea gigas]
OYG_10017739_10035991	gi|405968523|gb|EKC33587.1|/0/Putative transcription factor PML [Crassostrea gigas]
OYG_10025378_10035587	gi|405975242|gb|EKC39823.1|/0/Calponin-2 [Crassostrea gigas]
OYG_10023678_10012719	gi|405978151|gb|EKC42562.1|/0/Nuclear protein MDM1 [Crassostrea gigas]
OYG_10017112_10008499	gi|405973865|gb|EKC38555.1|/0/Actin-1/3 [Crassostrea gigas]
OYG_10004231_10033540	gi|405953641|gb|EKC21264.1|/8.43445e-111/hypothetical protein CGI_10004231 [Crassostrea gigas]
OYG_10027827_10039350	gi|405975629|gb|EKC40183.1|/0/hypothetical protein CGI_10027827 [Crassostrea gigas]
OYG_10017533_10036450	gi|405976951|gb|EKC41428.1|/8.63521e-81/hypothetical protein CGI_10017533 [Crassostrea gigas]
OYG_10021361_10007553	gi|405978349|gb|EKC42749.1|/0/Glycine dehydrogenase [decarboxylating], mitochondrial [Crassostrea gigas]
OYG_10008280_10038506	gi|405970245|gb|EKC35171.1|/0/Cytosolic Fe-S cluster assembly factor NARFL [Crassostrea gigas]
OYG_10004794_10023166	gi|405953350|gb|EKC21031.1|/0/Helicase domino [Crassostrea gigas]
OYG_10004264_10011255	gi|405953610|gb|EKC21240.1|/0/Serine/threonine-protein kinase H1-like protein [Crassostrea gigas]
OYG_10014687_10037904	gi|405965279|gb|EKC30665.1|/0/Coiled-coil domain-containing protein 41 [Crassostrea gigas]
OYG_10022925_10019550	gi|405966359|gb|EKC31654.1|/0/Tripartite motif-containing protein 3 [Crassostrea gigas]
OYG_10021257_10002811	gi|405976253|gb|EKC40766.1|/0/Phosphatidylinositol-glycan-specific phospholipase D [Crassostrea gigas]
OYG_10018212_10041193	gi|405969382|gb|EKC34356.1|/0/Nuclear receptor coactivator 4 [Crassostrea gigas]
OYG_10003395_10018726	gi|405954243|gb|EKC21740.1|/0/Annexin A6 [Crassostrea gigas]
OYG_10019240_10026274	gi|405966054|gb|EKC31379.1|/0/AP-3 complex subunit beta-2 [Crassostrea gigas]
OYG_10003352_10008199	gi|405959832|gb|EKC25819.1|/0/Caspase-10 [Crassostrea gigas]
OYG_10003356_10011239	gi|405959836|gb|EKC25823.1|/2.85216e-96/hypothetical protein CGI_10003356 [Crassostrea gigas]
OYG_10006333_10013557	gi|405952497|gb|EKC20300.1|/0/hypothetical protein CGI_10006333 [Crassostrea gigas]
OYG_10006120_10003023	gi|405952579|gb|EKC20374.1|/0/hypothetical protein CGI_10006120 [Crassostrea gigas]
OYG_10002289_10004195	gi|405955250|gb|EKC22436.1|/2.86281e-108/Talin-1 [Crassostrea gigas]
OYG_10018139_10022979	gi|405975131|gb|EKC39722.1|/0/hypothetical protein CGI_10018139 [Crassostrea gigas]
OYG_10023551_10021627	gi|405973050|gb|EKC37787.1|/0/Neuron navigator 2 [Crassostrea gigas]
OYG_10024641_10035266	gi|405977704|gb|EKC42140.1|/0/Myotubularin-related protein 4 [Crassostrea gigas]
OYG_10025612_10019199	gi|405976032|gb|EKC40556.1|/0/Ankyrin repeat and fibronectin type-III domain-containing protein 1 [Crassostrea gigas]
OYG_10018606_10033115	gi|405976122|gb|EKC40641.1|/0/Putative RNA-binding protein 16 [Crassostrea gigas]
OYG_10015700_10025259	gi|405971557|gb|EKC36390.1|/0/Inter-alpha-trypsin inhibitor heavy chain H4 [Crassostrea gigas]
OYG_10013318_10030858	gi|405966105|gb|EKC31425.1|/0/Histone-lysine N-methyltransferase, H3 lysine-36 and H4 lysine-20 specific [Crassostrea gigas]
OYG_10018964_10030039	gi|405969083|gb|EKC34092.1|/0/hypothetical protein CGI_10018964 [Crassostrea gigas]
OYG_10009101_10003177	gi|405951327|gb|EKC19249.1|/0/Protein G7c [Crassostrea gigas]
OYG_10009292_10022966	gi|405957373|gb|EKC23588.1|/8.41467e-147/Sulfotransferase 1A1 [Crassostrea gigas]
OYG_10025332_10038879	gi|405976520|gb|EKC41025.1|/0/Putative 3',5'-cyclic phosphodiesterase pde-5 [Crassostrea gigas]
OYG_10010988_10021190	gi|405957069|gb|EKC23306.1|/0/hypothetical protein CGI_10010988 [Crassostrea gigas]
OYG_10026063_10026160	gi|405964160|gb|EKC29677.1|/0/Uncharacterized protein C4orf37-like protein [Crassostrea gigas]
OYG_10028628_10029591	gi|405976404|gb|EKC40910.1|/0/Chromosome-associated kinesin KIF4B [Crassostrea gigas]
OYG_10004934_10003388	gi|405953282|gb|EKC20975.1|/0/Pre-mRNA-splicing factor SLU7 [Crassostrea gigas]
OYG_10017882_10035506	gi|405960767|gb|EKC26650.1|/1.6434e-142/hypothetical protein CGI_10017882 [Crassostrea gigas]
OYG_10027350_10033652	gi|405964045|gb|EKC29567.1|/0/Dual specificity tyrosine-phosphorylation-regulated kinase 4 [Crassostrea gigas]
OYG_10024474_10023283	gi|405974680|gb|EKC39306.1|/0/hypothetical protein CGI_10024474 [Crassostrea gigas]
OYG_10008867_10039535	gi|405957661|gb|EKC23858.1|/0/Large proline-rich protein BAT3 [Crassostrea gigas]
OYG_10021364_10033265	gi|405978351|gb|EKC42751.1|/0/Spermatogenesis-associated protein 1 [Crassostrea gigas]
OYG_10013098_10015637	gi|405950369|gb|EKC18362.1|/0/QN1-like protein [Crassostrea gigas]
OYG_10008929_10035600	gi|405969198|gb|EKC34184.1|/0/Tyrosine-protein kinase Yes, partial [Crassostrea gigas]
OYG_10020638_10013093	gi|405972533|gb|EKC37297.1|/0/hypothetical protein CGI_10020638 [Crassostrea gigas]
OYG_10008691_10037581	gi|405951457|gb|EKC19368.1|/0/Sine oculis-binding-like protein [Crassostrea gigas]
OYG_10001478_10030967	gi|405975672|gb|EKC40224.1|/0/Long-chain-fatty-acid--CoA ligase 4 [Crassostrea gigas]
OYG_10023174_10030515	gi|405969681|gb|EKC34635.1|/0/MACRO domain-containing protein 2 [Crassostrea gigas]
OYG_10009623_10030289	gi|405951184|gb|EKC19119.1|/1.02397e-122/hypothetical protein CGI_10009623 [Crassostrea gigas]
OYG_10028762_10022423	gi|405965777|gb|EKC31131.1|/4.07704e-141/Solute carrier family 25 member 38 [Crassostrea gigas]
OYG_10006872_10005433	gi|405967245|gb|EKC32429.1|/0/DNA topoisomerase 3-alpha [Crassostrea gigas]
OYG_10009467_10012380	gi|405969553|gb|EKC34517.1|/0/Translin-associated factor X-interacting protein 1 [Crassostrea gigas]
OYG_10014207_10041042	gi|405968083|gb|EKC33185.1|/2.53125e-152/Selenide, water dikinase [Crassostrea gigas]
OYG_10016219_10001971	gi|405969995|gb|EKC34935.1|/0/Choline-phosphate cytidylyltransferase B [Crassostrea gigas]
OYG_10027108_10022285	gi|405972128|gb|EKC36915.1|/0/ETS-related transcription factor Elf-5 [Crassostrea gigas]
OYG_10008439_10020299	gi|405951511|gb|EKC19417.1|/0/hypothetical protein CGI_10008439 [Crassostrea gigas]
OYG_10008521_10037026	gi|405976531|gb|EKC41035.1|/7.12046e-161/hypothetical protein CGI_10008521 [Crassostrea gigas]
OYG_10011507_10042021	gi|405950721|gb|EKC18689.1|/0/Laminin subunit alpha-2 [Crassostrea gigas]
OYG_10022161_10041140	gi|405970873|gb|EKC35740.1|/0/Paired box protein Pax-2-A [Crassostrea gigas]
OYG_10025034_10020276	gi|405965671|gb|EKC31033.1|/0/Diacylglycerol kinase beta [Crassostrea gigas]
OYG_10005126_10026616	gi|405953164|gb|EKC20877.1|/0/Myosin-Vb, partial [Crassostrea gigas]
OYG_10028335_10036542	gi|405972334|gb|EKC37107.1|/0/Sodium- and chloride-dependent GABA transporter 2 [Crassostrea gigas]
OYG_10014997_10010250	gi|270013603|gb|EFA10051.1|/6.66702e-89/hypothetical protein TcasGA2_TC012225 [Tribolium castaneum]
OYG_10027698_10022743	gi|405966279|gb|EKC31586.1|/0/Ankyrin repeat and sterile alpha motif domain-containing protein 1B [Crassostrea gigas]
OYG_10012017_10036268	gi|405957247|gb|EKC23473.1|/0/cGMP-inhibited 3',5'-cyclic phosphodiesterase A [Crassostrea gigas]
OYG_10014312_10027409	gi|405968235|gb|EKC33321.1|/0/Tyrosine-protein phosphatase non-receptor type 13 [Crassostrea gigas]
OYG_10007326_10032599	gi|405957653|gb|EKC23851.1|/0/Dynein alpha chain, flagellar outer arm [Crassostrea gigas]
OYG_10012775_10025954	gi|405950413|gb|EKC18404.1|/5.28863e-33/hypothetical protein CGI_10012770 [Crassostrea gigas]
OYG_10017658_10037231	gi|405973103|gb|EKC37835.1|/0/Ankyrin repeat and protein kinase domain-containing protein 1 [Crassostrea gigas]
OYG_10016301_10016626	gi|405963423|gb|EKC28997.1|/2.1724e-33/Williams-Beuren syndrome chromosomal region 14 protein [Crassostrea gigas]
OYG_10009767_10016521	gi|405951139|gb|EKC19078.1|/0/Low-density lipoprotein receptor-related protein 1B [Crassostrea gigas]
OYG_10015898_10015896	gi|405975437|gb|EKC40002.1|/0/ARF GTPase-activating protein GIT2 [Crassostrea gigas]
OYG_10008334_10016879	gi|405951639|gb|EKC19535.1|/0/Enhancer of polycomb-like protein 1 [Crassostrea gigas]
OYG_10009594_10030321	gi|301776867|ref|XP_002923855.1|/1.7752e-74/PREDICTED: LOW QUALITY PROTEIN: trafficking kinesin-binding protein 1-like [Ailuropoda melanoleuca]
OYG_10023721_10011091	gi|405975739|gb|EKC40287.1|/0/Murinoglobulin-2 [Crassostrea gigas]
OYG_10023095_10005956	gi|405972162|gb|EKC36948.1|/0/hypothetical protein CGI_10023095 [Crassostrea gigas]
OYG_10015888_10039489	gi|405975430|gb|EKC39995.1|/2.24307e-52/hypothetical protein CGI_10015888 [Crassostrea gigas]
OYG_10013594_10018898	gi|82592670|sp|Q4ADK7.1|CFDP1_CAMDR/2.31684e-24/RecName: Full=Craniofacial development protein 1; AltName: Full=Bucentaur
OYG_10011866_10037225	gi|405976865|gb|EKC41344.1|/4.13534e-124/Translocon-associated protein subunit alpha [Crassostrea gigas]
OYG_10009356_10025417	gi|405951258|gb|EKC19186.1|/0/hypothetical protein CGI_10009356 [Crassostrea gigas]
OYG_10010732_10040703	gi|405966318|gb|EKC31617.1|/2.57135e-133/Ropporin-1-like protein [Crassostrea gigas]
OYG_10017041_10019602	gi|405971352|gb|EKC36193.1|/0/Disks large-like protein 1 [Crassostrea gigas]
OYG_10013515_10029951	gi|405975951|gb|EKC40479.1|/0/Zinc finger FYVE domain-containing protein 9 [Crassostrea gigas]
OYG_10015727_10040587	gi|405967525|gb|EKC32674.1|/0/Nesprin-1 [Crassostrea gigas]
OYG_10025772_10016753	gi|405969441|gb|EKC34412.1|/0/Plasma alpha-L-fucosidase [Crassostrea gigas]
OYG_10025423_10025803	gi|405961667|gb|EKC27432.1|/1.90318e-80/hypothetical protein CGI_10025423 [Crassostrea gigas]
OYG_10025607_10019194	gi|405976027|gb|EKC40551.1|/0/Testis-expressed sequence 2 protein [Crassostrea gigas]
OYG_10018778_10030267	gi|405970224|gb|EKC35152.1|/0/SNF-related serine/threonine-protein kinase [Crassostrea gigas]
OYG_10003763	gi|405954010|gb|EKC21558.1|/2.70955e-50/transport protein Sec61 subunit beta [Crassostrea gigas]
[truncated: 23,649 more rows]

## Sheet: Table S3-1
Table S3-1. Gene list of significant DEGs in G1-L and G2-L compared with G1-H and G2-H (G1-L vs. G1-H ∩ G2-L vs. G2-H) .
GeneID	Up/Down	G1-L VS G1-H			G2-L VS G2-H			Annotation (nr)
		log2(FC)	p_value	FDR	log2(FC)	p_value	FDR
OYG_10023716_10031331	Up	2.64481	0.000220512	0.00139424	3.89643	6.0806e-11	1.28561e-09	gi|405975734|gb|EKC40282.1|/0/Collagen alpha-4(VI) chain [Crassostrea gigas]
OYG_10011647_10003403	Up	1.14096	2.71648e-05	0.000202294	3.65473	3.66388e-22	1.80751e-20	gi|405967694|gb|EKC32828.1|/0/Retinoid-inducible serine carboxypeptidase [Crassostrea gigas]
OYG_10019476_10037449	Up	4.43922	3.7991e-06	3.2293e-05	3.07567	1.03438e-35	8.45578e-34	gi|405962574|gb|EKC28238.1|/0/hypothetical protein CGI_10019476 [Crassostrea gigas]
OYG_10024219_10041271	Up	4.94401	0.364548	0.601533	2.74623	2.15814e-19	8.95035e-18	gi|405972919|gb|EKC37665.1|/0/Erythronolide synthase, modules 3 and 4 [Crassostrea gigas]
OYG_10023721_10011091	Up	1.71851	1.12449e-15	2.2744e-14	2.33212	7.1152e-81	1.40101e-78	gi|405975739|gb|EKC40287.1|/0/Murinoglobulin-2 [Crassostrea gigas]
OYG_10014469_10040256	Up	1.60251	1.26051e-08	1.46034e-07	2.32873	1.21862e-145	5.87115e-143	gi|507144243|gb|AGM37974.1|/0/apolipophorin [Hyriopsis cumingii]
OYG_10004820_10005316	Up	1.6131	0.21873	0.44498	2.2773	6.08224e-20	2.58884e-18	gi|405963203|gb|EKC28798.1|/0/Heat shock 70 kDa protein 12A [Crassostrea gigas]
OYG_10006875_10041342	Up	2.11019	0.245862	0.467458	2.22937	4.13464e-10	7.9075e-09	gi|405952243|gb|EKC20078.1|/2.17909e-55/Myosin heavy chain, non-muscle [Crassostrea gigas]
OYG_10017638_10029551	Up	1.43869	1.96254e-27	7.15504e-26	2.20658	9.05436e-72	1.58936e-69	gi|405973085|gb|EKC37817.1|/0/Serine protease inhibitor dipetalogastin [Crassostrea gigas]
OYG_10028283_10024179	Up	1.63576	0.000545036	0.00316755	2.1492	4.80686e-06	5.13185e-05	gi|405960870|gb|EKC26744.1|/0/Receptor-type tyrosine-protein phosphatase T [Crassostrea gigas]
OYG_10018340_10030734	Up	1.23619	0.349554	0.589435	1.94311	3.3746e-80	6.53115e-78	gi|405969281|gb|EKC34262.1|/0/hypothetical protein CGI_10018340 [Crassostrea gigas]
OYG_10026934_10012082	Up	2.78436	0.797334	0.885935	1.9424	1.32244e-10	2.66893e-09	gi|405975362|gb|EKC39928.1|/0/Eosinophil peroxidase [Crassostrea gigas]
OYG_10003997_10031975	Up	1.0693	2.51016e-09	3.11952e-08	1.89643	6.1099e-15	1.88748e-13	gi|405966397|gb|EKC31689.1|/0/hypothetical protein CGI_10003997 [Crassostrea gigas]
OYG_10016396_10017839	Up	1.28422	0.00460358	0.0209425	1.84108	7.68128e-06	7.91333e-05	gi|405969862|gb|EKC34808.1|/3.57139e-142/Eukaryotic translation initiation factor 2-alpha kinase 4 [Crassostrea gigas]
OYG_10009100_10003177	Up	1.25254	0.276088	0.497817	1.80323	1.96277e-23	1.02882e-21	gi|405951326|gb|EKC19248.1|/0/Protein G7c [Crassostrea gigas]
OYG_10006059_10016964	Up	1.40743	0.000574756	0.00331688	1.68931	2.03078e-32	1.5077e-30	gi|405952618|gb|EKC20407.1|/0/Insulin-like growth factor-binding protein complex acid labile chain [Crassostrea gigas]
OYG_10003226_10028941	Up	1.05818	4.59246e-17	1.00364e-15	1.6177	4.1922e-10	8.00406e-09	gi|405954371|gb|EKC21833.1|/2.40578e-150/hypothetical protein CGI_10003226 [Crassostrea gigas]
OYG_10014468_10040445	Up	1.01113	5.81562e-07	5.58755e-06	1.56546	2.38576e-49	2.81371e-47	gi|405966813|gb|EKC32050.1|/0/hypothetical protein CGI_10014468 [Crassostrea gigas]
OYG_10011099_10013517	Up	1.81473	0.0029731	0.0142617	1.53253	2.43358e-06	2.74706e-05	gi|405973716|gb|EKC38411.1|/0/hypothetical protein CGI_10011099 [Crassostrea gigas]
OYG_10026449_10025052	Up	1.03418	0.214134	0.437869	1.46146	5.77252e-22	2.79301e-20	gi|405954020|gb|EKC21566.1|/0/Putative amidohydrolase ytcJ [Crassostrea gigas]
OYG_10008905_10037644	Up	1.38033	0.181387	0.38969	1.437	1.80912e-07	2.4428e-06	gi|405959434|gb|EKC25475.1|/2.66347e-140/hypothetical protein CGI_10008905 [Crassostrea gigas]
OYG_10015666_10034059	Up	1.09782	0.234546	0.464144	1.41355	8.0082e-70	1.36344e-67	gi|405962038|gb|EKC27752.1|/0/Protocadherin Fat 4 [Crassostrea gigas]
OYG_10005541_10026953	Up	1.5517	9.67148e-13	1.60344e-11	1.37579	7.52564e-12	1.76591e-10	gi|405970043|gb|EKC34980.1|/0/Zinc transporter ZIP10 [Crassostrea gigas]
OYG_10001066_10013639	Up	1.36614	0.00190898	0.00964647	1.29878	2.97022e-06	3.3018e-05	gi|405956219|gb|EKC22968.1|/0/Scavenger receptor class F member 2 [Crassostrea gigas]
OYG_10023136_10024877	Up	2.32307	0.568262	0.725351	1.28721	1.40909e-06	1.64556e-05	gi|405978062|gb|EKC42477.1|/0/Receptor-type tyrosine-protein phosphatase gamma [Crassostrea gigas]
OYG_10011253_10020681	Up	1.09852	0.015575	0.0588858	1.26169	7.67812e-37	6.41562e-35	gi|405975170|gb|EKC39755.1|/0/CUB and sushi domain-containing protein 1 [Crassostrea gigas]
OYG_10027039_10022443	Up	1.04284	1.87432e-24	5.92543e-23	1.25711	4.30076e-15	1.35636e-13	gi|405971672|gb|EKC36497.1|/0/Integrin beta-3 [Crassostrea gigas]
OYG_10010787_10034086	Up	1.26363	1.06908e-05	8.50179e-05	1.24258	1.48477e-13	4.03614e-12	gi|405950891|gb|EKC18848.1|/0/Frizzled-5 [Crassostrea gigas]
OYG_10009101_10003177	Up	1.01087	4.8825e-27	1.75785e-25	1.22637	4.81748e-16	1.62332e-14	gi|405951327|gb|EKC19249.1|/0/Protein G7c [Crassostrea gigas]
OYG_10008605_10033773	Up	1.10691	0.000172388	0.00110941	1.1398	5.54328e-06	5.86278e-05	gi|405951506|gb|EKC19413.1|/0/Ecotropic virus integration site 1-like protein [Crassostrea gigas]
OYG_10001357_10007521	Up	1.34283	5.56124e-19	1.3369e-17	1.13288	1.51123e-14	4.49085e-13	gi|405955982|gb|EKC22859.1|/0/Kyphoscoliosis peptidase [Crassostrea gigas]
OYG_10023564_10027945	Up	1.30842	0.00229448	0.0112712	1.1133	5.82478e-29	3.76847e-27	gi|405978586|gb|EKC42964.1|/0/hypothetical protein CGI_10023564 [Crassostrea gigas]
OYG_10007993_10028900	Up	1.40273	0.0325884	0.107793	1.08209	1.02262e-17	3.85937e-16	gi|405951789|gb|EKC19671.1|/0/Ficolin-2 [Crassostrea gigas]
OYG_10015331_10031380	Up	1.45741	0.053803	0.160484	1.07491	0.000104094	0.000827927	gi|405976077|gb|EKC40598.1|/0/Acyl-CoA synthetase family member 2, mitochondrial [Crassostrea gigas]
OYG_10000389_10036144	Down	NA	0.0137466	0.0530953	NA	1.73533e-63	2.72881e-61	gi|405966706|gb|EKC31955.1|/4.34407e-82/Metalloproteinase inhibitor 3 [Crassostrea gigas]
OYG_10019051_10011318	Down	-3.5072	0.00105341	0.00572151	NA	1.71539e-58	2.50602e-56	gi|405963234|gb|EKC28825.1|/1.14897e-113/hypothetical protein CGI_10019051 [Crassostrea gigas]
OYG_10024096_10010142	Down	-2.16509	0.129168	0.306208	NA	5.14972e-36	4.24037e-34	gi|405967569|gb|EKC32717.1|/0/3-demethylubiquinone-9 3-methyltransferase [Crassostrea gigas]
OYG_10006117_10036861	Down	-3.68777	2.3243e-24	7.30793e-23	-10.001	4.15942e-302	6.72756e-299	gi|405952576|gb|EKC20371.1|/1.64413e-39/hypothetical protein CGI_10006117 [Crassostrea gigas]
OYG_10009868_10024640	Down	-1.92224	1.18759e-18	2.82257e-17	NA	8.51962e-05	0.00069822	gi|405959721|gb|EKC25726.1|/1.61267e-125/hypothetical protein CGI_10009868 [Crassostrea gigas]
OYG_10015182_10031844	Down	-3.62584	9.89738e-22	2.76193e-20	-9.50155	2.76918e-213	2.16225e-210	gi|405957915|gb|EKC24092.1|/0/Transmembrane protein 2 [Crassostrea gigas]
OYG_10009568_10011671	Down	-4.48905	3.04266e-13	5.27959e-12	-8.89576	0	0	gi|405969818|gb|EKC34766.1|/4.23695e-53/hypothetical protein CGI_10009568 [Crassostrea gigas]
OYG_10021137_10011877	Down	NA	7.17844e-48	5.03538e-46	-8.25807	2.0928e-89	4.73894e-87	gi|405967309|gb|EKC32485.1|/1.62476e-87/Aggrecan core protein [Crassostrea gigas]
OYG_10026432_10028017	Down	NA	0.158092	0.350677	-7.43514	2.76472e-99	6.95604e-97	gi|405977357|gb|EKC41814.1|/8.95067e-137/hypothetical protein CGI_10026432 [Crassostrea gigas]
OYG_10006118_10027661	Down	NA	4.2487e-10	5.62867e-09	-7.06188	1.4615e-38	1.30292e-36	gi|405952577|gb|EKC20372.1|/2.08935e-50/hypothetical protein CGI_10006118 [Crassostrea gigas]
OYG_10025511_10034002	Down	-6.84348	5.22656e-20	1.33133e-18	-6.62778	9.56316e-56	1.2967e-53	gi|405963971|gb|EKC29502.1|/0/hypothetical protein CGI_10025511 [Crassostrea gigas]
OYG_10012882_10031844	Down	-4.21502	5.602e-11	8.02003e-10	-6.62778	9.56316e-56	1.28898e-53	gi|405957201|gb|EKC23429.1|/6.98617e-130/hypothetical protein CGI_10012882 [Crassostrea gigas]
OYG_10014728_10034004	Down	NA	2.00574e-06	1.78307e-05	-6.28265	3.04166e-22	1.51374e-20	gi|405968799|gb|EKC33831.1|/0/hypothetical protein CGI_10014728 [Crassostrea gigas]
OYG_10012592_10004622	Down	-1.96663	8.34104e-10	1.07719e-08	-5.88055	7.09974e-142	3.3493e-139	gi|405960387|gb|EKC26314.1|/7.09768e-87/hypothetical protein CGI_10012592 [Crassostrea gigas]
OYG_10002396_10039925	Down	-2.71776	1.02837e-20	2.73418e-19	-5.77363	1.60314e-15	5.19334e-14	gi|405974512|gb|EKC39151.1|/1.06295e-54/Basic leucine zipper transcriptional factor ATF-like 3 [Crassostrea gigas]
OYG_10015018_10022012	Down	-1.30173	2.02756e-18	4.77957e-17	-5.54314	0	0	gi|405950123|gb|EKC18127.1|/0/Prestin [Crassostrea gigas]
OYG_10017841_10008053	Down	-2.12145	1.31072e-17	2.95976e-16	-5.3088	0	0	gi|405977844|gb|EKC42273.1|/0/Excitatory amino acid transporter 1 [Crassostrea gigas]
OYG_10018365_10033257	Down	-6.65288	3.52746e-15	6.91059e-14	-5.2297	1.17989e-29	7.99923e-28	gi|405970844|gb|EKC35712.1|/0/Fibrocystin-L [Crassostrea gigas]
OYG_10006075_10025366	Down	-1.73629	6.83586e-05	0.000472188	-4.8818	4.90754e-295	7.40842e-292	gi|405952610|gb|EKC20400.1|/2.47581e-121/Proline-rich transmembrane protein 1 [Crassostrea gigas]
OYG_10011582_10012252	Down	-3.35519	0.182764	0.391482	-4.69768	8.20786e-20	3.474e-18	gi|405950688|gb|EKC18659.1|/3.62901e-151/hypothetical protein CGI_10011582 [Crassostrea gigas]
OYG_10015546_10017310	Down	-1.32277	3.09892e-30	1.23518e-28	-4.43301	0	0	gi|405956899|gb|EKC23142.1|/0/Transmembrane protein 2 [Crassostrea gigas]
OYG_10009038_10003138	Down	-4.35519	0.774044	0.872023	-4.43075	4.01766e-11	8.6892e-10	gi|405951342|gb|EKC19263.1|/0/Solute carrier family 28 member 3 [Crassostrea gigas]
OYG_10015583_10014682	Down	-3.35519	2.8251e-10	3.80827e-09	-4.3533	3.23462e-131	1.38198e-128	gi|405950086|gb|EKC18092.1|/0/Ectonucleotide pyrophosphatase/phosphodiesterase family member 3 [Crassostrea gigas]
OYG_10010566_10013111	Down	-3.45473	1.16701e-31	4.91464e-30	-4.35118	7.10464e-71	1.22807e-68	gi|405950950|gb|EKC18903.1|/0/Importin subunit alpha-2 [Crassostrea gigas]
OYG_10027310_10018000	Down	-4.57759	0.000410222	0.00245835	-4.32112	7.96316e-15	2.44665e-13	gi|405978851|gb|EKC43212.1|/0/hypothetical protein CGI_10027310 [Crassostrea gigas]
OYG_10004021_10017689	Down	-4.4483	6.44874e-22	1.81493e-20	-4.26959	3.03408e-14	8.67471e-13	gi|405953770|gb|EKC21366.1|/0/hypothetical protein CGI_10004021 [Crassostrea gigas]
OYG_10005392_10006012	Down	-3.23363	1.55273e-15	3.116e-14	-4.21615	5.79958e-51	7.06052e-49	gi|405953039|gb|EKC20773.1|/2.03802e-176/Baculoviral IAP repeat-containing protein 3, partial [Crassostrea gigas]
OYG_10026975_10005383	Down	-4.42049	1.86599e-92	2.85188e-90	-4.17753	2.49558e-61	3.74238e-59	gi|405975400|gb|EKC39966.1|/0/hypothetical protein CGI_10026975 [Crassostrea gigas]
OYG_10011599_10007559	Down	-2.77023	0.700846	0.821814	-4.16066	4.37102e-09	7.36439e-08	gi|405973012|gb|EKC37751.1|/0/hypothetical protein CGI_10011599 [Crassostrea gigas]
OYG_10020259_10037730	Down	-1.09041	4.11602e-16	8.56533e-15	-4.10294	4.10644e-35	3.30912e-33	gi|405965701|gb|EKC31060.1|/5.29072e-114/NEDD8-conjugating enzyme ubc12 [Crassostrea gigas]
OYG_10025130_10037600	Down	-2.03942	4.32562e-06	3.65264e-05	-4.07319	9.57922e-05	0.000771928	gi|405975075|gb|EKC39671.1|/4.16671e-108/Heme-binding protein 2 [Crassostrea gigas]
OYG_10020425_10010360	Down	-1.00241	0.00322562	0.0153835	-3.96456	1.50702e-269	1.79605e-266	gi|405974081|gb|EKC38751.1|/0/ATP-binding cassette sub-family A member 1 [Crassostrea gigas]
OYG_10018135_10040847	Down	-2.51284	4.79006e-15	9.32083e-14	-3.78626	2.16142e-100	5.56173e-98	gi|405975127|gb|EKC39718.1|/0/Synaptotagmin-15 [Crassostrea gigas]
OYG_10017559_10031519	Down	-1.3869	1.33046e-26	4.68053e-25	-3.78487	6.99282e-168	4.06014e-165	gi|405973064|gb|EKC37799.1|/0/Secretin receptor [Crassostrea gigas]
OYG_10003321_10038272	Down	-1.08332	5.15174e-263	2.42636e-260	-3.77801	0	0	gi|405954280|gb|EKC21766.1|/0/Polysialoglycoprotein [Crassostrea gigas]
OYG_10004601_10035781	Down	-2.60031	2.31544e-31	9.66288e-30	-3.75069	3.43368e-108	9.84206e-106	gi|405953419|gb|EKC21084.1|/0/MAM domain-containing glycosylphosphatidylinositol anchor protein 1 [Crassostrea gigas]
OYG_10012593_10010226	Down	-2.63119	9.54896e-98	1.53035e-95	-3.64373	1.34196e-167	7.59682e-165	gi|405960388|gb|EKC26315.1|/5.16969e-66/hypothetical protein CGI_10012593 [Crassostrea gigas]
OYG_10017382_10021606	Down	-2.88571	0.0354086	0.11477	-3.61751	6.3839e-16	2.13211e-14	gi|405968106|gb|EKC33206.1|/0/THAP domain-containing protein 9 [Crassostrea gigas]
OYG_10019125_10015103	Down	-2.49365	2.77262e-70	3.07628e-68	-3.60139	2.79872e-130	1.1736e-127	gi|405974229|gb|EKC38889.1|/0/Solute carrier family 23 member 2 [Crassostrea gigas]
OYG_10007882_10005153	Down	-1.77023	0.852292	0.924435	-3.59676	5.9304e-06	6.22857e-05	gi|405959481|gb|EKC25520.1|/1.26629e-71/Complement C1q-like protein 2 [Crassostrea gigas]
OYG_10012085_10011352	Down	-1.62654	0.00159649	0.00828135	-3.56064	0	0	gi|405961234|gb|EKC27068.1|/0/Maltase-glucoamylase, intestinal [Crassostrea gigas]
OYG_10016310_10008570	Down	-1.8227	3.2376e-67	3.3356e-65	-3.49073	1.23693e-117	4.24379e-115	gi|405962625|gb|EKC28283.1|/0/5'-nucleotidase [Crassostrea gigas]
OYG_10028721_10039461	Down	-2.47067	0.96937	1	-3.46551	2.13468e-05	0.00019999	gi|405965742|gb|EKC31096.1|/0/hypothetical protein CGI_10028721 [Crassostrea gigas]
OYG_10019439_10032833	Down	-1.39939	1.948e-12	3.15701e-11	-3.40197	1.44125e-84	3.05007e-82	gi|405971981|gb|EKC36780.1|/0/Sodium-dependent phosphate transport protein 2B [Crassostrea gigas]
OYG_10013309_10040517	Down	-3.02177	8.2963e-10	1.07202e-08	-3.32112	7.58228e-05	0.000630298	gi|405957194|gb|EKC23424.1|/2.89094e-39/hypothetical protein CGI_10013309 [Crassostrea gigas]
OYG_10024094_10038758	Down	-1.47828	1.22174e-20	3.23342e-19	-3.29603	2.74664e-208	2.07316e-205	gi|405967567|gb|EKC32715.1|/0/hypothetical protein CGI_10024094 [Crassostrea gigas]
OYG_10006412_10012645	Down	-1.3437	5.61256e-22	1.58734e-20	-3.28821	2.66388e-26	1.60428e-24	gi|405952463|gb|EKC20272.1|/0/Spliceosome RNA helicase BAT1 [Crassostrea gigas]
OYG_10024300_10019234	Down	-2.86475	1.96977e-52	1.51528e-50	-3.28751	3.37824e-58	4.90365e-56	gi|405963615|gb|EKC29177.1|/0/hypothetical protein CGI_10024300 [Crassostrea gigas]
OYG_10014131_10037332	Down	-2.72959	0.385146	0.624975	-3.25699	4.62128e-41	4.39682e-39	gi|405950259|gb|EKC18258.1|/0/Alkaline phosphatase, tissue-nonspecific isozyme [Crassostrea gigas]
OYG_10005393_10006012	Down	-2.08009	1.11397e-16	2.38924e-15	-3.22257	7.234e-93	1.70632e-90	gi|405953040|gb|EKC20774.1|/0/Inhibitor of apoptosis protein [Crassostrea gigas]
OYG_10003338_10027674	Down	-1.62268	2.77946e-15	5.4591e-14	-3.07319	5.10364e-07	6.39905e-06	gi|405968808|gb|EKC33839.1|/1.02172e-140/E-selectin [Crassostrea gigas]
OYG_10015043_10037152	Down	-2.10959	1.60562e-11	2.4124e-10	-2.96936	7.34794e-48	8.36114e-46	gi|405971856|gb|EKC36663.1|/1.77753e-65/Caprin-2 [Crassostrea gigas]
OYG_10020387_10020084	Down	-1.18025	1.3473e-34	6.41092e-33	-2.9529	2.58026e-285	3.65171e-282	gi|405964765|gb|EKC30214.1|/0/Fatty acid synthase [Crassostrea gigas]
OYG_10020130_10011593	Down	-1.33835	2.51434e-17	5.56337e-16	-2.94848	3.70948e-102	1.01202e-99	gi|405976724|gb|EKC41220.1|/1.09892e-146/hypothetical protein CGI_10020130 [Crassostrea gigas]
OYG_10014578_10008521	Down	-1.45275	2.06934e-06	1.83396e-05	-2.88055	1.57482e-15	5.10891e-14	gi|405950203|gb|EKC18204.1|/0/F-box only protein 4 [Crassostrea gigas]
OYG_10020129_10031340	Down	-1.3202	8.24078e-14	1.48231e-12	-2.86134	1.94638e-125	7.47013e-123	gi|405976723|gb|EKC41219.1|/0/hypothetical protein CGI_10020129 [Crassostrea gigas]
OYG_10024064_10022338	Down	-3.71619	8.51874e-110	1.62476e-107	-2.69768	1.9663e-30	1.37848e-28	gi|405967539|gb|EKC32687.1|/0/Rho-related protein racA [Crassostrea gigas]
OYG_10017712_10012135	Down	-4.1549	2.2513e-21	6.19994e-20	-2.65816	8.21426e-08	1.1618e-06	gi|405949962|gb|EKC17972.1|/1.57602e-92/Ras-like GTP-binding protein Rho1 [Crassostrea gigas]
OYG_10016363_10020337	Down	-3.80976	1.65203e-25	5.44652e-24	-2.64394	6.46788e-17	2.32106e-15	gi|405978031|gb|EKC42449.1|/2.32047e-168/Baculoviral IAP repeat-containing protein 7-A [Crassostrea gigas]
OYG_10023710_10019491	Down	-2.82713	0.000330028	0.0020096	-2.63391	2.18146e-10	4.29539e-09	gi|405975728|gb|EKC40276.1|/2.9747e-86/Rhamnose-binding lectin [Crassostrea gigas]
OYG_10017352_10021592	Down	-1.25898	1.64891e-61	1.52826e-59	-2.60054	4.64934e-130	1.91418e-127	gi|405956946|gb|EKC23188.1|/0/hypothetical protein CGI_10017352 [Crassostrea gigas]
OYG_10021733_10017015	Down	NA	0.579826	0.737136	-2.55862	2.05622e-05	0.000193119	gi|405969797|gb|EKC34748.1|/0/Peroxidasin [Crassostrea gigas]
OYG_10019126_10009905	Down	-1.17507	2.79236e-07	2.78127e-06	-2.54864	5.37856e-48	6.15112e-46	gi|405974230|gb|EKC38890.1|/0/Hexokinase type 2 [Crassostrea gigas]
OYG_10008415_10032447	Down	-1.14952	1.10149e-11	1.67128e-10	-2.54834	1.81576e-136	8.2232e-134	gi|405968475|gb|EKC33544.1|/1.52396e-145/hypothetical protein CGI_10008415 [Crassostrea gigas]
OYG_10015042_10037152	Down	-2.39784	0.00395276	0.018259	-2.51177	2.44426e-16	8.39876e-15	gi|405971855|gb|EKC36662.1|/1.5639e-69/hypothetical protein CGI_10015042 [Crassostrea gigas]
OYG_10028027_10002239	Down	-1.01173	0.0247952	0.0862692	-2.50406	1.96819e-80	3.84205e-78	gi|405977794|gb|EKC42228.1|/0/Arylsulfatase I [Crassostrea gigas]
OYG_10010988_10021190	Down	-1.07412	6.35824e-20	1.60894e-18	-2.49453	3.77524e-241	3.88575e-238	gi|405957069|gb|EKC23306.1|/0/hypothetical protein CGI_10010988 [Crassostrea gigas]
OYG_10000756_10038297	Down	-2.47067	3.08292e-05	0.000227091	-2.42112	3.8416e-09	6.5063e-08	gi|405945784|gb|EKC17470.1|/1.27327e-63/hypothetical protein CGI_10000756 [Crassostrea gigas]
OYG_10003778_10036197	Down	-1.11656	0.569308	0.725603	-2.33486	1.89942e-29	1.26874e-27	gi|405954001|gb|EKC21551.1|/3.52732e-113/Cation transport regulator-like protein 1 [Crassostrea gigas]
OYG_10026193_10016616	Down	-1.89734	4.87304e-47	3.36707e-45	-2.3142	9.3303e-29	5.98514e-27	gi|405964362|gb|EKC29859.1|/1.83054e-94/hypothetical protein CGI_10026193 [Crassostrea gigas]
OYG_10000338_10015850	Down	-1.17655	3.68488e-09	4.50661e-08	-2.28892	4.0913e-20	1.74799e-18	gi|405946675|gb|EKC17690.1|/0/Putative inhibitor of apoptosis [Crassostrea gigas]
OYG_10008723_10015751	Down	-2.41876	2.50686e-15	4.95319e-14	-2.27197	2.69248e-40	2.48851e-38	gi|405957119|gb|EKC23352.1|/0/hypothetical protein CGI_10008723 [Crassostrea gigas]
OYG_10001663_10037434	Down	NA	7.6316e-07	7.23591e-06	-2.2107	8.21328e-07	9.96685e-06	gi|405965438|gb|EKC30814.1|/3.50355e-89/40S ribosomal protein S3a [Crassostrea gigas]
OYG_10024063_10017153	Down	-3.18527	7.02358e-24	2.14974e-22	-2.14848	1.86561e-08	2.87184e-07	gi|405967538|gb|EKC32686.1|/0/Rho-related protein racA [Crassostrea gigas]
OYG_10005518_10016007	Down	-1.15356	1.56188e-16	3.30688e-15	-2.12528	4.08314e-18	1.58864e-16	gi|405972945|gb|EKC37688.1|/0/DNA-binding protein D-ETS-3 [Crassostrea gigas]
OYG_10015609_10015368	Down	-1.69084	2.55188e-150	7.09546e-148	-2.08044	5.32566e-70	9.13593e-68	gi|405959277|gb|EKC25330.1|/0/IgGFc-binding protein [Crassostrea gigas]
OYG_10026316_10022648	Down	-2.12789	5.28944e-88	7.39816e-86	-2.01736	1.93336e-115	6.25415e-113	gi|405957896|gb|EKC24074.1|/0/Baculoviral IAP repeat-containing protein 2 [Crassostrea gigas]
OYG_10018411_10042187	Down	-1.30391	0.00638552	0.0278573	-2.00608	6.02458e-06	6.31285e-05	gi|405962256|gb|EKC27950.1|/7.3395e-59/hypothetical protein CGI_10018411, partial [Crassostrea gigas]
OYG_10018714_10034647	Down	-1.79295	0.000575922	0.00332195	-1.96072	2.94042e-05	0.000267294	gi|405973311|gb|EKC38033.1|/0/Low-density lipoprotein receptor-related protein 6 [Crassostrea gigas]
OYG_10009289_10041771	Down	-1.36036	3.61508e-23	1.06686e-21	-1.85455	9.40622e-18	3.57373e-16	gi|405972718|gb|EKC37471.1|/0/hypothetical protein CGI_10009289 [Crassostrea gigas]
OYG_10020574_10029350	Down	-1.31854	5.8615e-09	7.02345e-08	-1.8493	6.21318e-15	1.91677e-13	gi|405976180|gb|EKC40696.1|/0/Mitogen-activated protein kinase 7 [Crassostrea gigas]
OYG_10023930_10026754	Down	-1.90148	3.78742e-05	0.000273829	-1.84692	7.49182e-12	1.7598e-10	gi|405962103|gb|EKC27807.1|/0/Glutathione gamma-glutamylcysteinyltransferase 3 [Crassostrea gigas]
OYG_10008445_10005982	Down	-1.43903	2.70628e-88	3.80826e-86	-1.84219	4.5029e-34	3.55274e-32	gi|405951516|gb|EKC19422.1|/0/hypothetical protein CGI_10008445 [Crassostrea gigas]
OYG_10001553_10036937	Down	-1.37062	3.72494e-21	1.01733e-19	-1.69768	7.19546e-08	1.0241e-06	gi|405945237|gb|EKC17229.1|/0/Eukaryotic initiation factor 4A-8 [Crassostrea gigas]
OYG_10010381_10036153	Down	-1.0711	0.00018346	0.00117608	-1.63507	1.02016e-11	2.3548e-10	gi|405959577|gb|EKC25597.1|/0/Ankyrin repeat domain-containing protein 54 [Crassostrea gigas]
OYG_10025652_10024362	Down	-1.45338	5.07418e-13	8.64221e-12	-1.62959	6.0887e-18	2.33287e-16	gi|405976902|gb|EKC41380.1|/1.7733e-94/BTB/POZ domain-containing protein TNFAIP1 [Crassostrea gigas]
OYG_10026315_10022647	Down	-1.30813	7.8279e-06	6.34536e-05	-1.61046	4.35172e-11	9.35806e-10	gi|405957895|gb|EKC24073.1|/0/hypothetical protein CGI_10026315 [Crassostrea gigas]
OYG_10017349_10004808	Down	-1.63697	5.8853e-09	7.04466e-08	-1.55319	9.32512e-18	3.54887e-16	gi|405956943|gb|EKC23185.1|/0/hypothetical protein CGI_10017349 [Crassostrea gigas]
OYG_10007261_10013256	Down	-1.90752	1.89318e-16	3.99368e-15	-1.54097	2.50024e-11	5.53426e-10	gi|405952065|gb|EKC19918.1|/1.58993e-102/hypothetical protein CGI_10007261 [Crassostrea gigas]
OYG_10020879_10035315	Down	-2.09721	4.46714e-06	3.76251e-05	-1.4964	2.42176e-14	6.99469e-13	gi|405973931|gb|EKC38618.1|/0/Baculoviral IAP repeat-containing protein 7-A [Crassostrea gigas]
OYG_10020907_10003998	Down	-1.45829	1.4815e-25	4.89829e-24	-1.46398	9.42728e-10	1.72154e-08	gi|405956990|gb|EKC23229.1|/0/NAD-dependent deacetylase sirtuin-6 [Crassostrea gigas]
OYG_10024722_10025743	Down	NA	2.32844e-12	3.75512e-11	-1.41342	2.30632e-17	8.46423e-16	gi|405967804|gb|EKC32931.1|/1.50562e-87/hypothetical protein CGI_10024722 [Crassostrea gigas]
OYG_10008580_10041083	Down	-1.1505	0.104168	0.264379	-1.41282	3.7505e-15	1.18612e-13	gi|405958436|gb|EKC24564.1|/0/Regulator of G-protein signaling 3 [Crassostrea gigas]
OYG_10005810_10005992	Down	-1.20393	2.3171e-96	3.66261e-94	-1.41023	1.25514e-20	5.65036e-19	gi|405952806|gb|EKC20573.1|/0/hypothetical protein CGI_10005810 [Crassostrea gigas]
OYG_10019361_10024154	Down	-1.13464	9.64112e-06	7.72026e-05	-1.38685	4.70842e-07	5.93969e-06	gi|405974052|gb|EKC38724.1|/0/Baculoviral IAP repeat-containing protein 7 [Crassostrea gigas]
OYG_10014381_10029556	Down	-1.2365	3.55064e-22	1.01413e-20	-1.34621	2.95836e-12	7.23424e-11	gi|405961433|gb|EKC27237.1|/0/Neuralized-like protein 1A [Crassostrea gigas]
OYG_10023981_10003904	Down	-1.54282	1.3381e-18	3.16725e-17	-1.34621	8.45132e-07	1.02228e-05	gi|405967972|gb|EKC33081.1|/0/F-box/LRR-repeat protein 20 [Crassostrea gigas]
OYG_10022258_10020431	Down	-1.83297	0.0171747	0.0639185	-1.29559	6.94232e-06	7.19789e-05	gi|405967123|gb|EKC32324.1|/7.50022e-161/hypothetical protein CGI_10022258 [Crassostrea gigas]
OYG_10020906_10003999	Down	-1.53634	1.75323e-44	1.13655e-42	-1.11501	1.60925e-09	2.87154e-08	gi|405956989|gb|EKC23228.1|/0/NAD-dependent deacetylase sirtuin-6 [Crassostrea gigas]
OYG_10001712_10029123	Down	-1.35623	1.19371e-29	4.65344e-28	-1.10038	2.19776e-18	8.70036e-17	gi|405955658|gb|EKC22689.1|/0/hypothetical protein CGI_10001712 [Crassostrea gigas]
OYG_10010458_10027779	Down	-1.32277	0.000270412	0.00168073	-1.08649	3.20978e-06	3.54202e-05	gi|405969611|gb|EKC34572.1|/7.65804e-157/Putative ATP-dependent RNA helicase DHX58 [Crassostrea gigas]
OYG_10021791_10017094	Down	-1.71578	8.79788e-21	2.35542e-19	-1.07319	4.27834e-05	0.000373616	gi|405973652|gb|EKC38353.1|/0/hypothetical protein CGI_10021791 [Crassostrea gigas]
OYG_10007117_10021707	Down	-1.11488	0.00058596	0.00336723	-1.04443	1.31653e-07	1.80676e-06	gi|405965879|gb|EKC31225.1|/0/hypothetical protein CGI_10007117 [Crassostrea gigas]
OYG_10023932_10026753	Down	-2.0539	7.66086e-14	1.38556e-12	-1.02454	1.08918e-16	3.81786e-15	gi|405962104|gb|EKC27808.1|/1.00528e-155/Pancreatic triacylglycerol lipase [Crassostrea gigas]
OYG_10004549_10039459	Down	-1.1328	0.00248646	0.0121496	-1.01661	2.40824e-05	0.00022249	gi|405953474|gb|EKC21130.1|/0/Pyridine nucleotide-disulfide oxidoreductase domain-containing protein 2 [Crassostrea gigas]
NA and inf indicated that fold change (FC) is 0 and infinity, respecificly.

## Sheet: Table S3-2
Table S3-2. Gene list of significant DEGs in M1-L and M2-L compared with M1-H and M2-H (M1-L vs. M1-H ∩ M2-L vs. M2-H) .
GeneID	Up/Down	M1-L VS M1-H			M2-L VS M2-H			Blast nr
		log2(FC)	p_value	FDR	log2(FC)	p_value	FDR
OYG_10011253_10020681	Up	1.71997	7.98198e-09	2.41012e-07	4.92041	1.91558e-85	2.28732e-83	gi|405975170|gb|EKC39755.1|/0/CUB and sushi domain-containing protein 1 [Crassostrea gigas]
OYG_10022775_10030531	Up	inf	1.06077e-05	0.000185498	4.8746	1.8415e-08	1.6077e-07	gi|405972026|gb|EKC36823.1|/0/Hemicentin-1 [Crassostrea gigas]
OYG_10000915_10013395	Up	4.2997	9.75534e-06	0.000172695	4.37984	5.43038e-06	3.4439e-05	gi|405945595|gb|EKC17397.1|/0/hypothetical protein CGI_10000915 [Crassostrea gigas]
OYG_10020352_10014480	Up	2.06266	1.27122e-05	0.000217337	4.10627	9.15456e-21	2.0436e-19	gi|405964736|gb|EKC30185.1|/0/Neurogenic locus notch-like protein 1 [Crassostrea gigas]
OYG_10022688_10029446	Up	2.03291	4.2061e-11	1.72278e-09	4.09033	9.30684e-13	1.20889e-11	gi|405973379|gb|EKC38097.1|/0/Cadherin EGF LAG seven-pass G-type receptor 3 [Crassostrea gigas]
OYG_10002926_10031552	Up	2.5875	1.1859e-07	3.00436e-06	4.04969	1.36353e-08	1.20696e-07	gi|405966662|gb|EKC31920.1|/0/hypothetical protein CGI_10002926 [Crassostrea gigas]
OYG_10026822_10039537	Up	2.45918	8.86748e-07	1.92769e-05	3.8746	5.51318e-14	7.93441e-13	gi|405969733|gb|EKC34686.1|/0/Neural cell adhesion molecule 1 [Crassostrea gigas]
OYG_10019745_10034649	Up	1.99515	2.56624e-34	4.67993e-32	3.81442	1.64228e-46	9.02897e-45	gi|405963543|gb|EKC29107.1|/0/hypothetical protein CGI_10019745 [Crassostrea gigas]
OYG_10007670_10034403	Up	1.28568	3.8064e-08	1.04372e-06	3.78398	0	0	gi|405951918|gb|EKC19786.1|/4.91965e-170/hypothetical protein CGI_10007670 [Crassostrea gigas]
OYG_10011254_10039758	Up	1.69442	5.04136e-05	0.000745914	3.55461	7.09566e-30	2.36446e-28	gi|405975171|gb|EKC39756.1|/0/Crumbs-like protein 2 [Crassostrea gigas]
OYG_10018650_10036117	Up	1.44989	1.29293e-12	6.24139e-11	3.44727	3.54714e-42	1.75641e-40	gi|405970919|gb|EKC35782.1|/0/Low-density lipoprotein receptor-related protein 1B [Crassostrea gigas]
OYG_10026692_10006130	Up	1.30659	4.69564e-07	1.07253e-05	3.4282	3.15046e-18	6.08487e-17	gi|405978213|gb|EKC42623.1|/6.24219e-82/CREB-regulated transcription coactivator 1 [Crassostrea gigas]
OYG_10023108_10014803	Up	1.03079	1.29997e-08	3.8149e-07	3.40153	2.14662e-38	9.59326e-37	gi|405972175|gb|EKC36961.1|/0/Neurexin-2-alpha [Crassostrea gigas]
OYG_10019237_10039113	Up	1.20016	1.05966e-08	3.14991e-07	3.38952	3.16458e-56	2.17219e-54	gi|405966051|gb|EKC31376.1|/0/Chondroitin sulfate proteoglycan 4 [Crassostrea gigas]
OYG_10028616_10029510	Up	1.44693	6.85804e-31	1.01667e-28	3.37292	2.73552e-77	2.83776e-75	gi|405976394|gb|EKC40900.1|/0/Zinc finger protein rotund [Crassostrea gigas]
OYG_10026693_10006131	Up	1.59516	3.04736e-05	0.000474405	3.28964	9.22138e-07	6.55736e-06	gi|405978214|gb|EKC42624.1|/5.58277e-133/CREB-regulated transcription coactivator 1 [Crassostrea gigas]
OYG_10014901_10031479	Up	1.70534	2.17466e-05	0.00034968	3.28186	2.22666e-34	8.63763e-33	gi|405976362|gb|EKC40870.1|/0/hypothetical protein CGI_10014901 [Crassostrea gigas]
OYG_10006021_10017642	Up	2.23258	4.51778e-06	8.6508e-05	3.21809	1.18603e-11	1.40812e-10	gi|405952661|gb|EKC20446.1|/7.93337e-66/Filamin-C [Crassostrea gigas]
OYG_10007223_10021804	Up	1.33503	1.45564e-06	3.06578e-05	3.20051	4.34752e-25	1.19082e-23	gi|405952105|gb|EKC19953.1|/0/Agrin [Crassostrea gigas]
OYG_10021081_10026552	Up	1.26952	1.91106e-29	2.66135e-27	3.09964	2.10808e-158	4.73822e-156	gi|405975577|gb|EKC40135.1|/0/Fibrillin-1 [Crassostrea gigas]
OYG_10023509_10004168	Up	1.03291	9.4873e-07	2.05466e-05	3.0451	1.75753e-27	5.30173e-26	gi|405963141|gb|EKC28741.1|/0/Plexin domain-containing protein 2 [Crassostrea gigas]
OYG_10024421_10012062	Up	1.85224	8.1289e-34	1.42585e-31	2.96792	3.43622e-76	3.51691e-74	gi|405967728|gb|EKC32859.1|/1.50122e-164/hypothetical protein CGI_10024421 [Crassostrea gigas]
OYG_10006328_10041860	Up	1.2236	3.0247e-07	7.12106e-06	2.90909	1.47422e-21	3.4105e-20	gi|405952491|gb|EKC20295.1|/0/Iporin [Crassostrea gigas]
OYG_10015666_10034059	Up	2.32809	3.32158e-187	1.09033e-183	2.8854	8.23592e-91	1.06676e-88	gi|405962038|gb|EKC27752.1|/0/Protocadherin Fat 4 [Crassostrea gigas]
OYG_10008388_10038890	Up	1.11738	3.93536e-10	1.43534e-08	2.85329	1.52389e-27	4.60908e-26	gi|405959515|gb|EKC25544.1|/0/Protein O-linked-mannose beta-1,2-N-acetylglucosaminyltransferase 1 [Crassostrea gigas]
OYG_10022401_10021464	Up	1.73008	1.76833e-06	3.66722e-05	2.84097	1.55634e-09	1.52808e-08	gi|405970603|gb|EKC35496.1|/0/Disintegrin and metalloproteinase domain-containing protein 15 [Crassostrea gigas]
OYG_10019663_10035978	Up	1.60403	2.30736e-13	1.18345e-11	2.81657	5.63372e-22	1.33016e-20	gi|405959220|gb|EKC25277.1|/0/Cyclin-dependent kinase-like 1 [Crassostrea gigas]
OYG_10027449_10005108	Up	2.74716	2.74372e-40	5.94766e-38	2.75048	3.81268e-30	1.28543e-28	gi|405963678|gb|EKC29234.1|/0/Fibropellin-1 [Crassostrea gigas]
OYG_10028872_10013500	Up	1.69271	1.74078e-06	3.61333e-05	2.72776	9.46986e-12	1.13253e-10	gi|405978519|gb|EKC42899.1|/0/hypothetical protein CGI_10028872 [Crassostrea gigas]
OYG_10022618_10024381	Up	1.36518	1.74385e-24	1.95465e-22	2.72776	1.20276e-09	1.19422e-08	gi|405973587|gb|EKC38292.1|/0/Porphobilinogen deaminase [Crassostrea gigas]
OYG_10023897_10040380	Up	2.32569	5.03662e-08	1.35043e-06	2.72776	1.5733e-07	1.23908e-06	gi|405978271|gb|EKC42676.1|/0/Protein jagged-1b [Crassostrea gigas]
OYG_10008565_10026839	Up	1.21136	4.79462e-20	4.15739e-18	2.71996	7.10842e-56	4.83583e-54	gi|405951431|gb|EKC19344.1|/0/Muscleblind-like protein 3, partial [Crassostrea gigas]
OYG_10027448_10005108	Up	3.19076	8.0065e-10	2.77905e-08	2.693	2.69704e-07	2.04743e-06	gi|405963677|gb|EKC29233.1|/0/Protein VPRBP [Crassostrea gigas]
OYG_10024854_10029332	Up	1.436	3.49244e-18	2.74826e-16	2.65884	1.60932e-48	9.24692e-47	gi|405971283|gb|EKC36129.1|/0/Ig-like and fibronectin type-III domain-containing protein C25G4.10 [Crassostrea gigas]
OYG_10010963_10017765	Up	1.25531	2.08088e-05	0.000336959	2.64833	1.23671e-16	2.15283e-15	gi|405971893|gb|EKC36696.1|/0/hypothetical protein CGI_10010963 [Crassostrea gigas]
OYG_10028898_10023534	Up	1.38776	3.81016e-08	1.0435e-06	2.60971	1.1889e-19	2.51678e-18	gi|405978543|gb|EKC42923.1|/0/hypothetical protein CGI_10028898 [Crassostrea gigas]
OYG_10005077_10025570	Up	1.50019	1.29392e-06	2.7453e-05	2.58337	2.59076e-09	2.48726e-08	gi|405959531|gb|EKC25559.1|/0/hypothetical protein CGI_10005077 [Crassostrea gigas]
OYG_10006982_10022666	Up	inf	1.06077e-05	0.000185357	2.58337	1.33594e-06	9.27831e-06	gi|405952223|gb|EKC20061.1|/0/hypothetical protein CGI_10006982 [Crassostrea gigas]
OYG_10004385_10006119	Up	1.45324	5.48368e-08	1.45838e-06	2.54284	1.7654e-17	3.21985e-16	gi|405958591|gb|EKC24704.1|/0/FERM, RhoGEF and pleckstrin domain-containing protein 2 [Crassostrea gigas]
OYG_10022956_10034577	Up	1.70024	3.1326e-30	4.5271e-28	2.52097	2.60808e-39	1.19586e-37	gi|405975992|gb|EKC40517.1|/0/Zinc finger protein GLI3 [Crassostrea gigas]
OYG_10003652_10009842	Up	1.00839	1.42229e-08	4.14212e-07	2.50537	1.57061e-26	4.57532e-25	gi|405964979|gb|EKC30412.1|/0/Mitogen-activated protein kinase kinase kinase 9 [Crassostrea gigas]
OYG_10003107_10039912	Up	1.01897	6.42934e-09	1.97505e-07	2.49299	1.50988e-32	5.54737e-31	gi|405954484|gb|EKC21910.1|/0/Ecdysone-induced protein 75B, isoforms C/D [Crassostrea gigas]
OYG_10013638_10025219	Up	1.0575	6.15234e-05	0.000885767	2.40869	1.93793e-14	2.88688e-13	gi|405967892|gb|EKC33011.1|/0/hypothetical protein CGI_10013638 [Crassostrea gigas]
OYG_10003007_10036396	Up	1.44645	4.82208e-10	1.72858e-08	2.38672	8.18778e-15	1.25645e-13	gi|405954585|gb|EKC21985.1|/0/Metabotropic glutamate receptor 4 [Crassostrea gigas]
OYG_10020836_10014489	Up	1.39969	3.26344e-18	2.59472e-16	2.37083	8.19328e-52	5.07673e-50	gi|405963318|gb|EKC28904.1|/0/hypothetical protein CGI_10020836 [Crassostrea gigas]
OYG_10022770_10030537	Up	1.19174	7.99248e-12	3.63666e-10	2.36692	1.63359e-36	6.88448e-35	gi|405972021|gb|EKC36818.1|/0/hypothetical protein CGI_10022770 [Crassostrea gigas]
OYG_10005596_10006334	Up	1.9658	5.83154e-06	0.000109029	2.36098	5.82264e-11	6.52762e-10	gi|405960978|gb|EKC26842.1|/0/Sacsin [Crassostrea gigas]
OYG_10007276_10005678	Up	1.17958	4.14594e-09	1.3068e-07	2.28159	1.89817e-19	3.94538e-18	gi|405952056|gb|EKC19910.1|/0/Fasciclin-1 [Crassostrea gigas]
OYG_10005847_10015991	Up	1.69507	6.88768e-15	4.16487e-13	2.27796	2.85978e-16	4.85654e-15	gi|405952772|gb|EKC20544.1|/2.73983e-162/Protein couch potato [Crassostrea gigas]
OYG_10017146_10020448	Up	1.42523	1.13264e-07	2.87578e-06	2.27796	2.71848e-11	3.14767e-10	gi|405967596|gb|EKC32737.1|/0/hypothetical protein CGI_10017146 [Crassostrea gigas]
OYG_10026772_10015216	Up	1.3773	4.43652e-10	1.60035e-08	2.25828	2.84098e-12	3.55332e-11	gi|405976683|gb|EKC41181.1|/1.66829e-142/Apoptosis 1 inhibitor [Crassostrea gigas]
OYG_10016946_10008235	Up	1.04717	3.3252e-20	2.92745e-18	2.24898	1.17437e-78	1.26402e-76	gi|405961923|gb|EKC27656.1|/0/Bullous pemphigoid antigen 1, isoforms 6/9/10 [Crassostrea gigas]
OYG_10016331_10040034	Up	1.73557	5.30956e-09	1.65092e-07	2.24233	2.9763e-13	4.02802e-12	gi|405960558|gb|EKC26474.1|/2.03339e-155/RNA-binding protein Musashi-like protein Rbp6 [Crassostrea gigas]
OYG_10009186_10039638	Up	2.1939	1.98433e-06	4.0747e-05	2.24233	2.88424e-10	3.03739e-09	gi|405961732|gb|EKC27485.1|/0/hypothetical protein CGI_10009186 [Crassostrea gigas]
OYG_10009707_10009889	Up	1.99227	3.14968e-05	0.00048934	2.24233	4.852e-06	3.10111e-05	gi|405973207|gb|EKC37933.1|/0/Proton-coupled amino acid transporter 4 [Crassostrea gigas]
OYG_10021428_10027077	Up	1.01527	5.60166e-22	5.5963e-20	2.23561	8.00322e-102	1.16867e-99	gi|405968887|gb|EKC33914.1|/0/Epidermal growth factor receptor kinase substrate 8-like protein 1 [Crassostrea gigas]
OYG_10027867_10018995	Up	1.88209	9.26782e-08	2.3794e-06	2.23026	2.02262e-15	3.23591e-14	gi|405975664|gb|EKC40218.1|/0/hypothetical protein CGI_10027867 [Crassostrea gigas]
OYG_10019972_10014169	Up	1.02116	2.77274e-12	1.30826e-10	2.22419	3.41534e-29	1.09818e-27	gi|405965352|gb|EKC30733.1|/0/Tripartite motif-containing protein 3 [Crassostrea gigas]
OYG_10006669_10019708	Up	1.15221	8.57614e-08	2.20675e-06	2.22297	9.07528e-19	1.82189e-17	gi|260798905|ref|XP_002594440.1|/1.4489e-33/hypothetical protein BRAFLDRAFT_72173 [Branchiostoma floridae]
OYG_10027950_10024008	Up	1.07576	1.2448e-14	7.24125e-13	2.20244	7.55788e-51	4.55979e-49	gi|405974925|gb|EKC39537.1|/0/ATP-binding cassette sub-family A member 3 [Crassostrea gigas]
OYG_10020236_10023013	Up	1.34506	2.58096e-07	6.16479e-06	2.20051	3.6576e-17	6.5511e-16	gi|405971327|gb|EKC36170.1|/0/Spectrin beta chain, brain 1 [Crassostrea gigas]
OYG_10003700_10011074	Up	1.52616	2.1173e-06	4.33612e-05	2.19126	3.39882e-14	4.98537e-13	gi|405969625|gb|EKC34585.1|/0/Tyrosine-protein kinase RYK [Crassostrea gigas]
OYG_10018887_10003863	Up	1.48412	2.90658e-06	5.8076e-05	2.18344	1.24298e-09	1.23361e-08	gi|405966645|gb|EKC31905.1|/0/Xenotropic and polytropic retrovirus receptor 1 [Crassostrea gigas]
OYG_10006474_10002853	Up	1.01239	2.77076e-13	1.41167e-11	2.1566	4.73722e-29	1.50423e-27	gi|405952436|gb|EKC20248.1|/0/Cadherin EGF LAG seven-pass G-type receptor 1 [Crassostrea gigas]
OYG_10002767_10032837	Up	1.59425	7.10656e-16	4.54859e-14	2.15603	6.72626e-18	1.27023e-16	gi|405954756|gb|EKC22108.1|/0/hypothetical protein CGI_10002767 [Crassostrea gigas]
OYG_10018854_10041100	Up	1.1175	1.60092e-13	8.34146e-12	2.15027	2.0987e-30	7.17061e-29	gi|405970475|gb|EKC35374.1|/0/Down syndrome cell adhesion molecule [Crassostrea gigas]
OYG_10001408_10005039	Up	2.12038	6.84626e-05	0.00097468	2.1428	5.17344e-06	3.29462e-05	gi|405955930|gb|EKC22833.1|/0/hypothetical protein CGI_10001408 [Crassostrea gigas]
OYG_10002069_10010247	Up	1.02469	5.0967e-05	0.000751681	2.12204	3.11792e-19	6.42241e-18	gi|405955326|gb|EKC22484.1|/0/von Willebrand factor D and EGF domain-containing protein [Crassostrea gigas]
OYG_10003727_10026644	Up	2.06266	4.18558e-07	9.62725e-06	2.10261	8.3251e-08	6.76573e-07	gi|405974814|gb|EKC39429.1|/1.26941e-63/Pathogen-related protein [Crassostrea gigas]
OYG_10006054	Up	1.19536	1.49122e-06	3.13498e-05	2.10261	8.3251e-08	6.76333e-07	gi|405962603|gb|EKC28262.1|/1.07062e-25/hypothetical protein CGI_10006054 [Crassostrea gigas]
OYG_10021998_10024269	Up	1.31935	1.05182e-28	1.4301e-26	2.09641	3.29714e-40	1.54581e-38	gi|405968434|gb|EKC33506.1|/0/Myosin-IIIB [Crassostrea gigas]
OYG_10015914_10025506	Up	1.06768	4.0671e-05	0.000617264	2.09033	4.2805e-15	6.70319e-14	gi|405952560|gb|EKC20356.1|/3e-29/Vitellogenin [Crassostrea gigas]
OYG_10014044_10041061	Up	1.17859	1.45851e-09	4.88538e-08	2.08187	8.8891e-20	1.89221e-18	gi|405958253|gb|EKC24398.1|/0/hypothetical protein CGI_10014044 [Crassostrea gigas]
OYG_10010728_10009650	Up	1.64762	3.89452e-06	7.58375e-05	2.06725	0.000139879	0.000705427	gi|405950882|gb|EKC18840.1|/0/Tubulin polyglutamylase TTLL4 [Crassostrea gigas]
OYG_10010706_10013779	Up	1.04007	7.31434e-34	1.30286e-31	2.05286	1.63681e-85	1.96468e-83	gi|405969898|gb|EKC34842.1|/0/Tight junction protein ZO-1, partial [Crassostrea gigas]
OYG_10000886_10006267	Up	2.26348	3.64794e-08	1.00386e-06	2.05286	2.14378e-07	1.64983e-06	gi|405956360|gb|EKC23020.1|/0/Multidrug resistance protein 1, partial [Crassostrea gigas]
OYG_10026870_10033537	Up	1.34775	1.25719e-09	4.26071e-08	2.04594	1.53112e-11	1.80105e-10	gi|405972839|gb|EKC37586.1|/0/Tripartite motif-containing protein 2 [Crassostrea gigas]
OYG_10005793_10030449	Up	2.87454	1.40106e-33	2.3847e-31	2.03588	1.4331e-09	1.41374e-08	gi|405977828|gb|EKC42260.1|/0/Serum response factor-binding protein 1 [Crassostrea gigas]
OYG_10011029_10029446	Up	1.42612	1.54694e-198	5.92425e-195	2.03427	2.7638e-280	1.34815e-277	gi|405950809|gb|EKC18771.1|/0/Protocadherin Fat 4 [Crassostrea gigas]
OYG_10023644_10018789	Up	1.59234	1.08659e-10	4.2753e-09	2.0323	1.88863e-15	3.03213e-14	gi|390361962|ref|XP_789345.3|/1.57527e-136/PREDICTED: arylsulfatase I-like, partial [Strongylocentrotus purpuratus]
OYG_10010829_10024646	Up	1.11383	1.11592e-10	4.37569e-09	2.03169	2.27754e-25	6.32141e-24	gi|405978623|gb|EKC43000.1|/0/hypothetical protein CGI_10010829 [Crassostrea gigas]
OYG_10026597_10024934	Up	1.83235	2.95636e-49	8.49141e-47	2.00606	2.30342e-42	1.15051e-40	gi|405974129|gb|EKC38797.1|/0/FRAS1-related extracellular matrix protein 1 [Crassostrea gigas]
OYG_10003797_10020999	Up	1.07843	5.14508e-05	0.000757844	1.97626	2.3149e-09	2.23177e-08	gi|405953952|gb|EKC21512.1|/1.50532e-180/Hepatic leukemia factor [Crassostrea gigas]
OYG_10023194_10003099	Up	1.47207	1.21873e-21	1.20188e-19	1.95873	1.86901e-54	1.2173e-52	gi|405969698|gb|EKC34652.1|/0/hypothetical protein CGI_10023194 [Crassostrea gigas]
OYG_10019088_10008631	Up	1.23341	3.34878e-12	1.57037e-10	1.95489	4.64002e-14	6.74126e-13	gi|405970957|gb|EKC35818.1|/3.89465e-118/hypothetical protein CGI_10019088 [Crassostrea gigas]
OYG_10016215_10027613	Up	1.03291	5.84996e-08	1.54684e-06	1.95458	4.04474e-31	1.42442e-29	gi|405969991|gb|EKC34931.1|/0/Leucine-rich repeat and fibronectin type III domain-containing protein 1-like protein [Crassostrea gigas]
OYG_10003773_10037329	Up	1.05049	7.06122e-33	1.15895e-30	1.94303	8.44328e-71	7.90084e-69	gi|405953973|gb|EKC21529.1|/0/Protocadherin Fat 4 [Crassostrea gigas]
OYG_10023292_10031571	Up	1.0647	1.17393e-10	4.57195e-09	1.94107	3.22508e-22	7.75847e-21	gi|405968712|gb|EKC33758.1|/0/Ephrin type-A receptor 4 [Crassostrea gigas]
OYG_10008952_10020757	Up	1.16807	5.75036e-07	1.29161e-05	1.90747	4.15992e-12	5.10275e-11	gi|405963273|gb|EKC28862.1|/6.01042e-173/hypothetical protein CGI_10008952 [Crassostrea gigas]
OYG_10003408_10020320	Up	1.27733	1.32289e-10	5.10882e-09	1.89502	1.4525e-17	2.66614e-16	gi|405957813|gb|EKC23994.1|/4.76183e-140/hypothetical protein CGI_10003408 [Crassostrea gigas]
OYG_10028619_10028369	Up	1.23592	7.30766e-15	4.40723e-13	1.89502	1.4525e-17	2.66827e-16	gi|405976397|gb|EKC40903.1|/0/hypothetical protein CGI_10028619 [Crassostrea gigas]
OYG_10002457_10026801	Up	1.79296	1.10679e-11	4.93824e-10	1.89126	9.70884e-11	1.06704e-09	gi|405955097|gb|EKC22340.1|/0/Multidrug resistance protein 3 [Crassostrea gigas]
OYG_10015074_10038027	Up	1.01019	6.78428e-05	0.000967655	1.89003	2.39492e-10	2.53959e-09	gi|405960402|gb|EKC26328.1|/0/Nucleolar and spindle-associated protein 1 [Crassostrea gigas]
OYG_10013081_10031954	Up	1.10185	1.20268e-09	4.09411e-08	1.88325	3.42544e-23	8.58269e-22	gi|405965898|gb|EKC31243.1|/0/Pleckstrin-like protein domain-containing family A member 5 [Crassostrea gigas]
OYG_10009571_10011674	Up	1.0203	6.1329e-08	1.61793e-06	1.88293	8.10928e-16	1.33271e-14	gi|405969821|gb|EKC34769.1|/0/Protein Dok-7 [Crassostrea gigas]
OYG_10018306_10028235	Up	1.15221	8.57614e-08	2.20922e-06	1.86151	2.52518e-19	5.22493e-18	gi|405974771|gb|EKC39393.1|/0/Cysteine-rich motor neuron 1 protein [Crassostrea gigas]
OYG_10012393_10006402	Up	1.92273	3.89702e-08	1.06475e-06	1.85901	1.33943e-05	8.00513e-05	gi|405959770|gb|EKC25764.1|/0/Dysferlin [Crassostrea gigas]
OYG_10007008_10024049	Up	1.23455	6.50152e-06	0.000120187	1.84806	1.39088e-17	2.56123e-16	gi|405967336|gb|EKC32510.1|/0/Fibrillin-2 [Crassostrea gigas]
OYG_10016333_10040031	Up	2.0438	6.7871e-17	4.76923e-15	1.83979	2.22796e-09	2.15338e-08	gi|405960559|gb|EKC26475.1|/2.31648e-119/hypothetical protein CGI_10016333 [Crassostrea gigas]
OYG_10019265_10042160	Up	1.11252	5.38516e-08	1.43384e-06	1.83601	5.50486e-09	5.11985e-08	gi|405970992|gb|EKC35852.1|/0/Niemann-Pick C1 protein [Crassostrea gigas]
OYG_10014554_10016598	Up	1.14078	1.18337e-11	5.25948e-10	1.8273	1.37742e-24	3.7239e-23	gi|405958520|gb|EKC24642.1|/0/Putative protein tag-53 [Crassostrea gigas]
OYG_10025569_10004748	Up	2.1188	2.23794e-15	1.39737e-13	1.81349	4.03142e-13	5.40493e-12	gi|405973264|gb|EKC37988.1|/0/VWFA and cache domain-containing protein 1 [Crassostrea gigas]
OYG_10018675_10033139	Up	1.83551	1.05028e-54	3.44761e-52	1.81103	6.23416e-39	2.8471e-37	gi|405975804|gb|EKC40349.1|/0/Fibrillin-3 [Crassostrea gigas]
OYG_10028395_10041840	Up	1.15303	9.352e-26	1.09638e-23	1.78475	6.29308e-14	9.02284e-13	gi|405972387|gb|EKC37160.1|/0/Kynurenine--oxoglutarate transaminase 3 [Crassostrea gigas]
OYG_10015187_10020714	Up	1.01781	8.66488e-12	3.91162e-10	1.76624	6.0432e-36	2.50084e-34	gi|405957919|gb|EKC24096.1|/0/Lactadherin [Crassostrea gigas]
OYG_10013155_10017925	Up	1.3109	1.21829e-06	2.59444e-05	1.75994	3.07106e-07	2.31526e-06	gi|405950357|gb|EKC18351.1|/0/Integrin alpha-6 [Crassostrea gigas]
OYG_10025643	Up	1.04574	1.17839e-05	0.000202977	1.72273	2.05158e-13	2.8317e-12	gi|405976893|gb|EKC41371.1|/0/hypothetical protein CGI_10025643 [Crassostrea gigas]
OYG_10027089_10038939	Up	1.23106	4.66766e-13	2.30653e-11	1.7211	1.66071e-19	3.47069e-18	gi|405972110|gb|EKC36897.1|/0/hypothetical protein CGI_10027089 [Crassostrea gigas]
OYG_10020885_10039411	Up	1.49938	1.8897e-34	3.50173e-32	1.70177	1.77466e-10	1.90388e-09	gi|405973937|gb|EKC38624.1|/0/L-ascorbate oxidase [Crassostrea gigas]
OYG_10000052_10033075	Up	2.37276	2.76016e-11	1.16372e-09	1.69651	1.14942e-12	1.48209e-11	gi|405947943|gb|EKC17913.1|/3.57342e-123/Sodium-dependent proline transporter [Crassostrea gigas]
OYG_10025887_10032172	Up	3.26653	1.30181e-08	3.81058e-07	1.693	0.000119119	0.000608492	gi|405968282|gb|EKC33364.1|/0/Carboxylesterase 3 [Crassostrea gigas]
OYG_10026562_10027933	Up	1.50769	1.25226e-08	3.67959e-07	1.67529	1.09414e-05	6.63781e-05	gi|405976601|gb|EKC41102.1|/5.98898e-136/Homeobox protein LOX2 [Crassostrea gigas]
OYG_10025023_10010056	Up	1.49562	1.67253e-05	0.000277683	1.66764	4.4404e-05	0.000245303	gi|405965660|gb|EKC31022.1|/0/hypothetical protein CGI_10025023 [Crassostrea gigas]
OYG_10006937_10035495	Up	1.05083	1.32564e-07	3.31815e-06	1.66548	1.91107e-20	4.18465e-19	gi|405952229|gb|EKC20066.1|/0/Endothelial PAS domain-containing protein 1 [Crassostrea gigas]
OYG_10025806_10011684	Up	2.18357	2.768e-76	1.51436e-73	1.66509	5.3073e-56	3.63209e-54	gi|405960424|gb|EKC26349.1|/0/Cadherin-87A [Crassostrea gigas]
OYG_10023564_10027945	Up	1.571	8.0235e-56	2.67194e-53	1.64623	2.01924e-28	6.31557e-27	gi|405978586|gb|EKC42964.1|/0/hypothetical protein CGI_10023564 [Crassostrea gigas]
OYG_10024386_10028787	Up	1.02553	3.51378e-47	9.49878e-45	1.64222	3.3873e-70	3.1568e-68	gi|405958470|gb|EKC24597.1|/0/Papilin [Crassostrea gigas]
OYG_10027442_10011139	Up	1.01805	2.12354e-06	4.34117e-05	1.6309	8.63678e-10	8.6769e-09	gi|405963672|gb|EKC29228.1|/9.21377e-147/hypothetical protein CGI_10027441 [Crassostrea gigas]
OYG_10001665_10018914	Up	1.83523	1.24022e-76	6.95069e-74	1.62397	3.1172e-72	3.00273e-70	gi|405974809|gb|EKC39426.1|/0/Metabotropic glutamate receptor 3 [Crassostrea gigas]
OYG_10014372_10029854	Up	1.12708	6.85748e-37	1.39444e-34	1.61421	3.0321e-67	2.6532e-65	gi|405961425|gb|EKC27229.1|/0/Neural-cadherin [Crassostrea gigas]
OYG_10026838_10012339	Up	1.1622	1.86354e-12	8.93955e-11	1.59944	4.11766e-24	1.08383e-22	gi|405969748|gb|EKC34701.1|/0/MAGUK p55 subfamily member 5 [Crassostrea gigas]
OYG_10010174_10017980	Up	2.23882	1.20981e-14	7.05561e-13	1.57248	3.24204e-06	2.14014e-05	gi|405959370|gb|EKC25416.1|/0/OTU domain-containing protein 4 [Crassostrea gigas]
OYG_10001070_10004233	Up	1.87589	7.68498e-09	2.32655e-07	1.56426	5.68282e-05	0.000307565	gi|405945461|gb|EKC17341.1|/0/Zinc metalloproteinase nas-7 [Crassostrea gigas]
OYG_10021008_10013051	Up	1.42523	9.73304e-15	5.73451e-13	1.56041	4.76234e-15	7.42731e-14	gi|405970505|gb|EKC35403.1|/0/delta-like protein 2 [Crassostrea gigas]
OYG_10021619_10016189	Up	1.41897	1.67422e-29	2.34575e-27	1.5449	1.90445e-38	8.54433e-37	gi|405962655|gb|EKC28312.1|/0/Semaphorin-1A [Crassostrea gigas]
OYG_10015240_10028418	Up	1.48977	5.9657e-12	2.75261e-10	1.54189	9.59526e-16	1.5657e-14	gi|405975707|gb|EKC40256.1|/3.69441e-167/hypothetical protein CGI_10015240 [Crassostrea gigas]
OYG_10003267_10036697	Up	1.11329	2.99958e-06	5.96748e-05	1.53422	1.41196e-08	1.2479e-07	gi|405954354|gb|EKC21819.1|/0/Toll-like receptor 4 [Crassostrea gigas]
OYG_10027595_10023265	Up	1.31234	4.88926e-06	9.33101e-05	1.52809	7.19042e-06	4.49054e-05	gi|405969943|gb|EKC34886.1|/0/Noelin-3 [Crassostrea gigas]
OYG_10025598_10015649	Up	2.77225	1.45668e-43	3.48662e-41	1.5208	1.28206e-14	1.93882e-13	gi|405976020|gb|EKC40544.1|/1.54112e-69/hypothetical protein CGI_10025598, partial [Crassostrea gigas]
OYG_10018652_10022200	Up	1.12784	6.76428e-05	0.000965401	1.51987	2.08622e-08	1.81238e-07	gi|405970921|gb|EKC35784.1|/0/BTB/POZ domain-containing protein 10 [Crassostrea gigas]
OYG_10014677_10021637	Up	1.03387	1.94523e-09	6.38536e-08	1.51944	7.33098e-16	1.21001e-14	gi|405965270|gb|EKC30656.1|/0/Tubulin monoglycylase TTLL3 [Crassostrea gigas]
OYG_10026422_10018124	Up	1.00533	2.50374e-09	8.13733e-08	1.50537	9.0558e-17	1.59335e-15	gi|405977347|gb|EKC41804.1|/0/Vacuolar protein sorting-associated protein 13D [Crassostrea gigas]
OYG_10000246_10001269	Up	3.59516	2.63386e-11	1.11662e-09	1.50537	6.51862e-06	4.08881e-05	gi|405947012|gb|EKC17755.1|/7.60451e-117/Glutamate carboxypeptidase 2 [Crassostrea gigas]
OYG_10023706_10033339	Up	1.55521	1.00902e-46	2.69597e-44	1.50355	1.25819e-55	8.48393e-54	gi|405975724|gb|EKC40272.1|/0/hypothetical protein CGI_10023706 [Crassostrea gigas]
OYG_10008228_10008893	Up	1.19021	1.40117e-13	7.33396e-12	1.49427	3.9993e-19	8.20107e-18	gi|405951666|gb|EKC19560.1|/0/hypothetical protein CGI_10008228 [Crassostrea gigas]
OYG_10016127_10020868	Up	1.00728	2.98396e-10	1.09529e-08	1.48675	7.08414e-12	8.54795e-11	gi|405970282|gb|EKC35198.1|/0/Pancreatic secretory granule membrane major glycoprotein GP2 [Crassostrea gigas]
OYG_10014216_10025455	Up	1.6613	2.12218e-05	0.00034244	1.48229	1.57282e-05	9.32707e-05	gi|405971943|gb|EKC36744.1|/4.80791e-44/hypothetical protein CGI_10014215 [Crassostrea gigas]
OYG_10022625_10004798	Up	1.26769	2.2967e-05	0.000365975	1.4768	0.000113698	0.00058249	gi|405962141|gb|EKC27843.1|/0/Ceramide kinase [Crassostrea gigas]
OYG_10017149_10024161	Up	1.00533	1.31917e-14	7.65453e-13	1.4699	8.00002e-31	2.77052e-29	gi|405967599|gb|EKC32740.1|/0/Protein phosphatase 1 regulatory inhibitor subunit 16B [Crassostrea gigas]
OYG_10018668_10038340	Up	1.15438	1.89853e-05	0.000310053	1.45474	6.76924e-07	4.89255e-06	gi|405975797|gb|EKC40342.1|/0/NCK-interacting protein with SH3 domain [Crassostrea gigas]
OYG_10024777_10022752	Up	1.31797	9.80332e-18	7.40989e-16	1.45384	2.93142e-12	3.65845e-11	gi|405977893|gb|EKC42320.1|/0/Hepatocyte growth factor receptor [Crassostrea gigas]
OYG_10023076_10031813	Up	1.46422	1.72541e-44	4.26307e-42	1.44792	5.87408e-43	2.99931e-41	gi|405972143|gb|EKC36929.1|/0/Prominin-1-A [Crassostrea gigas]
OYG_10027581_10033133	Up	1.15185	9.14916e-14	4.87771e-12	1.44727	1.04244e-15	1.69256e-14	gi|405969930|gb|EKC34873.1|/0/Inositol 1,4,5-trisphosphate receptor type 2 [Crassostrea gigas]
OYG_10024166_10030350	Up	1.36858	9.2732e-52	2.80368e-49	1.43978	3.63626e-29	1.16758e-27	gi|405971400|gb|EKC36239.1|/0/Paired box protein Pax-2-A [Crassostrea gigas]
OYG_10003823_10007151	Up	1.41803	1.16683e-13	6.13536e-12	1.43197	4.1886e-175	9.89978e-173	gi|405971728|gb|EKC36547.1|/0/COMM domain-containing protein 3 [Crassostrea gigas]
OYG_10025805_10003397	Up	1.65346	1.20963e-76	6.94873e-74	1.4254	1.87203e-62	1.49022e-60	gi|405960423|gb|EKC26348.1|/0/Cadherin-23 [Crassostrea gigas]
OYG_10008041_10034064	Up	1.27026	1.77495e-16	1.19604e-14	1.41098	4.67948e-19	9.55314e-18	gi|405951773|gb|EKC19657.1|/0/Reticulocyte-binding protein 2-like protein a [Crassostrea gigas]
OYG_10006998_10003496	Up	1.02789	5.45894e-09	1.69279e-07	1.40762	1.18139e-31	4.19265e-30	gi|405970240|gb|EKC35167.1|/0/DBH-like monooxygenase protein 2-like protein [Crassostrea gigas]
OYG_10014124_10036850	Up	1.29313	4.49344e-13	2.23485e-11	1.37497	2.34074e-10	2.48674e-09	gi|405950252|gb|EKC18251.1|/0/Multiple epidermal growth factor-like domains 6 [Crassostrea gigas]
OYG_10003395_10018726	Up	1.0131	7.66682e-06	0.000139484	1.37239	3.77204e-10	3.91657e-09	gi|405954243|gb|EKC21740.1|/0/Annexin A6 [Crassostrea gigas]
OYG_10016146_10024120	Up	1.19076	4.1247e-18	3.21279e-16	1.36993	8.20996e-32	2.92724e-30	gi|405970299|gb|EKC35215.1|/0/Long-chain-fatty-acid--CoA ligase ACSBG2 [Crassostrea gigas]
OYG_10000426_10014169	Up	1.58173	4.4307e-09	1.38515e-07	1.36971	1.30168e-05	7.79986e-05	gi|405946427|gb|EKC17633.1|/0/Tripartite motif-containing protein 2 [Crassostrea gigas]
OYG_10004577_10011174	Up	1.68826	1.79223e-08	5.11575e-07	1.34362	9.20296e-05	0.000478103	gi|405953466|gb|EKC21123.1|/0/Coiled-coil domain-containing protein 33 [Crassostrea gigas]
OYG_10017254_10024609	Up	1.30739	1.87689e-06	3.86792e-05	1.34362	9.20296e-05	0.000478212	gi|405965170|gb|EKC30576.1|/0/dead ringer-like protein [Crassostrea gigas]
OYG_10019495_10029512	Up	1.17517	2.56476e-19	2.13526e-17	1.32778	2.47996e-19	5.136e-18	gi|405973148|gb|EKC37878.1|/0/Roundabout-like protein 2 [Crassostrea gigas]
OYG_10023096_10005957	Up	1.01019	1.53271e-07	3.79511e-06	1.31192	5.77878e-14	8.30623e-13	gi|405972163|gb|EKC36949.1|/0/Enterin neuropeptide [Crassostrea gigas]
OYG_10025594_10009297	Up	1.10876	2.6247e-21	2.53405e-19	1.31094	9.83254e-30	3.24346e-28	gi|405976016|gb|EKC40540.1|/0/Villin-1 [Crassostrea gigas]
OYG_10023095_10005956	Up	1.55891	3.22706e-25	3.70757e-23	1.2768	5.44952e-14	7.85265e-13	gi|405972162|gb|EKC36948.1|/0/hypothetical protein CGI_10023095 [Crassostrea gigas]
OYG_10011942_10036961	Up	1.27808	5.51906e-17	3.9141e-15	1.27532	1.25831e-21	2.91689e-20	gi|405959165|gb|EKC25227.1|/0/Hemicentin-1 [Crassostrea gigas]
OYG_10006088_10039309	Up	1.46767	9.44126e-15	5.5769e-13	1.26658	2.1065e-09	2.04029e-08	gi|405967834|gb|EKC32957.1|/0/Whirlin [Crassostrea gigas]
OYG_10016673_10033524	Up	1.16784	3.39346e-07	7.90821e-06	1.2621	3.37154e-09	3.2073e-08	gi|405957948|gb|EKC24124.1|/0/Thrombospondin type-1 domain-containing protein 7B [Crassostrea gigas]
OYG_10003854_10036735	Up	1.32901	3.46546e-06	6.84101e-05	1.25383	0.000126568	0.000643675	gi|405953905|gb|EKC21473.1|/0/Adenosine deaminase CECR1 [Crassostrea gigas]
OYG_10000779_10023721	Up	1.22633	5.12e-07	1.16252e-05	1.24971	1.73432e-06	1.18867e-05	gi|405945758|gb|EKC17462.1|/0/Glutamate receptor, ionotropic kainate 1 [Crassostrea gigas]
OYG_10008158_10016664	Up	1.39461	1.15192e-45	2.94097e-43	1.24953	1.01623e-32	3.76992e-31	gi|405951713|gb|EKC19603.1|/0/Nuclear factor erythroid 2-related factor 2 [Crassostrea gigas]
OYG_10023580_10003379	Up	1.82339	2.60102e-16	1.71742e-14	1.23802	5.29224e-10	5.43106e-09	gi|405978601|gb|EKC42979.1|/0/Ferric-chelate reductase 1 [Crassostrea gigas]
OYG_10004131_10027936	Up	1.40625	1.54271e-10	5.83994e-09	1.22916	6.32842e-07	4.59131e-06	gi|405953669|gb|EKC21287.1|/0/UDP-glucose 6-dehydrogenase [Crassostrea gigas]
OYG_10021213_10026286	Up	1.0419	1.76678e-07	4.35125e-06	1.22621	1.95795e-10	2.09464e-09	gi|405977413|gb|EKC41869.1|/0/Low-density lipoprotein receptor-related protein 11 [Crassostrea gigas]
OYG_10022260_10040668	Up	1.88757	4.90762e-07	1.1154e-05	1.22158	8.38394e-05	0.000441153	gi|405967125|gb|EKC32326.1|/0/Linear gramicidin synthetase subunit D [Crassostrea gigas]
OYG_10013932_10032836	Up	1.36651	6.71862e-21	6.17522e-19	1.20991	4.17256e-22	9.94388e-21	gi|405957570|gb|EKC23772.1|/0/hypothetical protein CGI_10013932 [Crassostrea gigas]
OYG_10007820_10020309	Up	1.09484	5.92726e-07	1.32875e-05	1.20884	8.6726e-09	7.86815e-08	gi|405960575|gb|EKC26489.1|/0/Periaxin [Crassostrea gigas]
OYG_10003546_10024400	Up	1.44908	3.52724e-05	0.000543223	1.20581	3.68098e-07	2.74618e-06	gi|405954158|gb|EKC21675.1|/0/Lachesin [Crassostrea gigas]
OYG_10028044_10031149	Up	1.4391	1.70751e-14	9.78431e-13	1.20371	9.60908e-08	7.73789e-07	gi|405977810|gb|EKC42244.1|/0/Transmembrane and TPR repeat-containing protein 4 [Crassostrea gigas]
OYG_10017246_10034969	Up	1.70534	1.52114e-09	5.0656e-08	1.20198	2.5177e-08	2.1594e-07	gi|405965163|gb|EKC30569.1|/0/Beta-hexosaminidase subunit beta [Crassostrea gigas]
OYG_10025772_10016753	Up	1.10573	2.53952e-11	1.08262e-09	1.18751	4.2726e-15	6.69539e-14	gi|405969441|gb|EKC34412.1|/0/Plasma alpha-L-fucosidase [Crassostrea gigas]
OYG_10014445_10010961	Up	1.0562	4.93568e-10	1.76654e-08	1.18047	1.12288e-10	1.22645e-09	gi|405968489|gb|EKC33556.1|/0/Solute carrier organic anion transporter family member 4A1 [Crassostrea gigas]
OYG_10015203_10026182	Up	1.03291	1.47896e-11	6.51026e-10	1.17239	3.87618e-16	6.52462e-15	gi|405959696|gb|EKC25703.1|/9.77289e-169/RPE-spondin [Crassostrea gigas]
OYG_10016652_10013251	Up	1.15173	1.45442e-10	5.56996e-09	1.16793	3.3747e-22	8.1014e-21	gi|405957932|gb|EKC24108.1|/0/Fibrillin-1 [Crassostrea gigas]
OYG_10019674_10033832	Up	1.00465	2.66406e-15	1.65894e-13	1.16244	4.04904e-31	1.42375e-29	gi|405959230|gb|EKC25287.1|/0/Membrane metallo-endopeptidase-like 1 [Crassostrea gigas]
OYG_10021300_10039144	Up	1.06266	5.19574e-06	9.83424e-05	1.15987	2.71994e-05	0.000155815	gi|405977076|gb|EKC41546.1|/0/Glutamine-rich protein 2 [Crassostrea gigas]
OYG_10014336_10018469	Up	1.46882	8.72946e-34	1.50816e-31	1.15791	8.67782e-12	1.04107e-10	gi|405962499|gb|EKC28168.1|/0/Fibrillin-1 [Crassostrea gigas]
OYG_10015633_10037489	Up	1.1223	6.38436e-06	0.000118306	1.134	2.97644e-06	1.97448e-05	gi|405959081|gb|EKC25149.1|/0/von Willebrand factor D and EGF domain-containing protein [Crassostrea gigas]
OYG_10004823_10006974	Up	1.90255	1.38336e-14	8.00677e-13	1.1334	6.28474e-06	3.95509e-05	gi|405963206|gb|EKC28801.1|/0/Heat shock 70 kDa protein 12B [Crassostrea gigas]
OYG_10010640_10002885	Up	1.54071	7.82334e-06	0.000141994	1.12986	0.000127982	0.00064986	gi|405960606|gb|EKC26517.1|/0/Rap guanine nucleotide exchange factor 4 [Crassostrea gigas]
OYG_10004590_10036641	Up	1.83273	2.20166e-68	9.7288e-66	1.12686	2.5793e-21	5.9015e-20	gi|405953442|gb|EKC21103.1|/0/Signal peptide, CUB and EGF-like domain-containing protein 1 [Crassostrea gigas]
OYG_10028843_10036998	Up	1.1825	2.56274e-16	1.70193e-14	1.11014	8.94136e-23	2.20656e-21	gi|405978496|gb|EKC42876.1|/0/Protein flp [Crassostrea gigas]
OYG_10000696_10007115	Up	1.59234	5.57376e-06	0.000105151	1.08187	7.26578e-05	0.000387384	gi|405945862|gb|EKC17498.1|/0/Endothelin-converting enzyme 1 [Crassostrea gigas]
OYG_10026294_10009409	Up	1.28568	3.8064e-08	1.04496e-06	1.07606	1.19013e-08	1.06374e-07	gi|405957877|gb|EKC24055.1|/0/hypothetical protein CGI_10026294 [Crassostrea gigas]
OYG_10024006_10016956	Up	1.35013	7.58706e-09	2.29994e-07	1.064	3.46592e-05	0.000194993	gi|405967996|gb|EKC33105.1|/8.60726e-168/CUG-BP- and ETR-3-like factor 4 [Crassostrea gigas]
OYG_10003954_10004748	Up	1.05142	1.38826e-09	4.67048e-08	1.06058	1.05344e-05	6.4266e-05	gi|405953827|gb|EKC21412.1|/0/VWFA and cache domain-containing protein 1 [Crassostrea gigas]
OYG_10028335_10036542	Up	1.37342	3.46582e-33	5.72932e-31	1.05306	1.30547e-22	3.19757e-21	gi|405972334|gb|EKC37107.1|/0/Sodium- and chloride-dependent GABA transporter 2 [Crassostrea gigas]
OYG_10023255_10010072	Up	1.37792	1.21403e-06	2.58776e-05	1.03588	2.23118e-05	0.000129041	gi|405972591|gb|EKC37353.1|/0/Retinal-binding protein [Crassostrea gigas]
OYG_10007225_10018914	Up	1.20859	2.5963e-20	2.30339e-18	1.02039	7.34602e-19	1.48253e-17	gi|405957590|gb|EKC23791.1|/0/Metabotropic glutamate receptor 2 [Crassostrea gigas]
OYG_10005457_10018496	Up	1.16763	2.00392e-07	4.8726e-06	1.01727	3.55056e-07	2.6532e-06	gi|405962051|gb|EKC27764.1|/0/Importin subunit alpha-3 [Crassostrea gigas]
OYG_10024396_10002402	Up	1.11264	3.16078e-09	1.01295e-07	1.00984	3.39472e-08	2.87504e-07	gi|405958480|gb|EKC24607.1|/0/hypothetical protein CGI_10024396 [Crassostrea gigas]
OYG_10008648_10034467	Up	1.28988	4.06562e-11	1.66821e-09	1.00287	5.24168e-08	4.34614e-07	gi|405962599|gb|EKC28259.1|/0/Membrane primary amine oxidase [Crassostrea gigas]
OYG_10025505_10016392	Down	-4.2472	2.87644e-05	0.000449625	NA	8.25232e-05	0.000435026	gi|405963965|gb|EKC29496.1|/4.3961e-97/Glycine N-acyltransferase [Crassostrea gigas]
OYG_10015526_10036334	Down	-4.15973	5.78356e-05	0.000838981	-5.78003	1.42385e-15	2.29559e-14	gi|405978699|gb|EKC43068.1|/0/hypothetical protein CGI_10015526 [Crassostrea gigas]
OYG_10018055_10040160	Down	-2.48166	5.61076e-05	0.000815459	-4.78003	1.04154e-07	8.35493e-07	gi|405963164|gb|EKC28761.1|/0/THAP domain-containing protein 4 [Crassostrea gigas]
OYG_10002570_10030103	Down	-2.8227	4.00746e-11	1.64729e-09	-4.29682	1.96278e-23	5.02779e-22	gi|405963004|gb|EKC28617.1|/1.98562e-130/Cation transport regulator-like protein 1 [Crassostrea gigas]
OYG_10005223_10013734	Down	-1.40935	8.42444e-09	2.53042e-07	-3.86095	2.10736e-13	2.9017e-12	gi|405961623|gb|EKC27392.1|/3.74261e-130/hypothetical protein CGI_10005223 [Crassostrea gigas]
OYG_10006118_10027661	Down	-1.43984	3.18444e-06	6.30794e-05	-3.65006	8.04508e-64	6.5872e-62	gi|405952577|gb|EKC20372.1|/2.08935e-50/hypothetical protein CGI_10006118 [Crassostrea gigas]
OYG_10017010_10011129	Down	-1.71613	5.83824e-06	0.000108977	-3.53903	3.79934e-17	6.79966e-16	gi|405974622|gb|EKC39251.1|/0/hypothetical protein CGI_10017010 [Crassostrea gigas]
OYG_10023836	Down	-1.19821	1.39592e-09	4.68939e-08	-3.47191	2.03844e-05	0.000118944	gi|405963914|gb|EKC29446.1|/2.82933e-130/hypothetical protein CGI_10023836 [Crassostrea gigas]
OYG_10002974_10039749	Down	-3.66753	2.60676e-21	2.52735e-19	-3.37115	1.5315e-47	8.66942e-46	gi|405954612|gb|EKC22005.1|/3.69612e-112/Fucolectin-5 [Crassostrea gigas]
OYG_10026803_10031099	Down	-4.43275	7.02852e-16	4.51121e-14	-3.33833	2.0962e-14	3.11253e-13	gi|405969715|gb|EKC34668.1|/5.26331e-125/Short-chain collagen C4 [Crassostrea gigas]
OYG_10021747	Down	-5.74469	5.87392e-15	3.58013e-13	-3.24952	1.35228e-11	1.59723e-10	gi|405973677|gb|EKC38374.1|/3.21223e-30/hypothetical protein CGI_10021747 [Crassostrea gigas]
OYG_10015378_10019682	Down	-4.97991	9.01586e-32	1.43866e-29	-3.18393	2.0461e-17	3.71115e-16	gi|405964475|gb|EKC29957.1|/9.27939e-38/hypothetical protein CGI_10015378 [Crassostrea gigas]
OYG_10011342_10006021	Down	-2.07227	5.35554e-09	1.66297e-07	-3.13206	1.79115e-42	8.96593e-41	gi|405967849|gb|EKC32970.1|/1.71866e-91/Complement C1q-like protein 4 [Crassostrea gigas]
OYG_10019991_10030676	Down	-2.8227	4.00746e-11	1.6532e-09	-3.10639	1.24199e-60	9.49132e-59	gi|405969302|gb|EKC34279.1|/6.3627e-88/Stress response protein nhaX [Crassostrea gigas]
OYG_10013553_10009140	Down	-3.21863	4.0312e-06	7.8102e-05	-3.07959	1.59295e-08	1.39709e-07	gi|405978449|gb|EKC42837.1|/0/hypothetical protein CGI_10013553 [Crassostrea gigas]
OYG_10006117_10036861	Down	-1.13493	6.11428e-10	2.16145e-08	-3.00412	0	0	gi|405952576|gb|EKC20371.1|/1.64413e-39/hypothetical protein CGI_10006117 [Crassostrea gigas]
OYG_10014945_10012123	Down	-2.64802	1.53869e-17	1.13685e-15	-2.87545	1.8189e-22	4.42206e-21	gi|405962247|gb|EKC27943.1|/7.02466e-158/Complement C1q-like protein 4, partial [Crassostrea gigas]
OYG_10020879_10035315	Down	-1.2399	1.47191e-05	0.000248505	-2.58209	1.04912e-16	1.83604e-15	gi|405973931|gb|EKC38618.1|/0/Baculoviral IAP repeat-containing protein 7-A [Crassostrea gigas]
OYG_10003507_10042009	Down	-1.22675	3.37284e-39	7.11019e-37	-2.46068	1.14024e-127	2.14272e-125	gi|405974470|gb|EKC39112.1|/1.01542e-60/40S ribosomal protein S30 [Crassostrea gigas]
OYG_10020696_10016565	Down	-1.09789	3.32888e-14	1.84761e-12	-2.44939	1.10688e-121	1.95203e-119	gi|405977606|gb|EKC42048.1|/0/Astacin [Crassostrea gigas]
OYG_10012436_10007992	Down	NA	3.56206e-11	1.48546e-09	-2.34263	0.00018293	0.000904042	gi|405971186|gb|EKC36038.1|/7.37202e-97/hypothetical protein CGI_10012436 [Crassostrea gigas]
OYG_10007261_10013256	Down	-2.68866	9.55132e-67	4.06426e-64	-2.18393	8.40068e-28	2.5645e-26	gi|405952065|gb|EKC19918.1|/1.58993e-102/hypothetical protein CGI_10007261 [Crassostrea gigas]
OYG_10001848_10003085	Down	-1.33338	7.47808e-20	6.38778e-18	-2.17733	3.346e-57	2.36032e-55	gi|405955571|gb|EKC22638.1|/7.54113e-91/hypothetical protein CGI_10001848 [Crassostrea gigas]
OYG_10022693_10009486	Down	-1.39874	2.78536e-19	2.31054e-17	-2.16706	1.71961e-36	7.23371e-35	gi|405973384|gb|EKC38102.1|/2.59807e-111/Cysteine dioxygenase type 1 [Crassostrea gigas]
OYG_10021376_10023773	Down	-2.43275	1.70547e-05	0.000282539	-2.12399	3.2566e-05	0.000184484	gi|405977021|gb|EKC41493.1|/0/hypothetical protein CGI_10021376 [Crassostrea gigas]
OYG_10000713_10022088	Down	-1.35904	2.08556e-05	0.000337479	-2.12399	3.24508e-09	3.09085e-08	gi|405959597|gb|EKC25613.1|/1.51672e-145/Pyridoxal phosphate phosphatase PHOSPHO2 [Crassostrea gigas]
OYG_10018411_10042187	Down	-2.06662	1.1083e-06	2.39121e-05	-2.11202	1.21564e-06	8.51508e-06	gi|405962256|gb|EKC27950.1|/7.3395e-59/hypothetical protein CGI_10018411, partial [Crassostrea gigas]
OYG_10020628_10007937	Down	-1.15973	6.96672e-10	2.43655e-08	-1.97771	2.20324e-32	8.08184e-31	gi|11993634|gb|AAG42824.1|AF321279_1/1.58107e-129/tissue inhibitor of metalloproteinase TIMP [Crassostrea gigas]
OYG_10000595_10020880	Down	-1.42277	2.80806e-07	6.66566e-06	-1.96941	5.61844e-15	8.72685e-14	gi|405946042|gb|EKC17550.1|/1.02932e-89/60S ribosomal protein L12 [Crassostrea gigas]
OYG_10003778_10036197	Down	-1.00445	6.65302e-05	0.00095248	-1.94604	5.45248e-33	2.04924e-31	gi|405954001|gb|EKC21551.1|/3.52732e-113/Cation transport regulator-like protein 1 [Crassostrea gigas]
OYG_10027078_10005200	Down	-1.41295	1.25256e-15	7.88532e-14	-1.85347	1.07135e-147	2.2955e-145	gi|405972099|gb|EKC36886.1|/0/Cat eye syndrome critical region protein 5 [Crassostrea gigas]
OYG_10024217_10015164	Down	-1.24993	3.85528e-05	0.000589007	-1.78531	2.48508e-14	3.66621e-13	gi|405972917|gb|EKC37663.1|/1.49673e-102/hypothetical protein CGI_10024217 [Crassostrea gigas]
OYG_10001407_10015087	Down	NA	1.17254e-47	3.2461e-45	-1.78003	3.4469e-28	1.06501e-26	gi|405967652|gb|EKC32788.1|/0/hypothetical protein CGI_10017178 [Crassostrea gigas]
OYG_10022886_10005151	Down	-1.45251	1.72347e-08	4.93174e-07	-1.77049	6.06282e-12	7.34264e-11	gi|405976625|gb|EKC41125.1|/0/hypothetical protein CGI_10022886 [Crassostrea gigas]
OYG_10000553_10004153	Down	-1.42277	2.80806e-07	6.65878e-06	-1.68692	2.19114e-18	4.29351e-17	gi|405956593|gb|EKC23095.1|/1.28231e-152/GTPase IMAP family member 7 [Crassostrea gigas]
OYG_10015042_10037152	Down	-1.71945	5.32786e-74	2.66138e-71	-1.67136	9.3808e-38	4.08867e-36	gi|405971855|gb|EKC36662.1|/1.5639e-69/hypothetical protein CGI_10015042 [Crassostrea gigas]
OYG_10014139_10016478	Down	-2.45251	1.57266e-08	4.53977e-07	-1.62979	0.000103603	0.000534834	gi|405972053|gb|EKC36847.1|/3.73313e-47/Sarcoplasmic calcium-binding protein [Crassostrea gigas]
OYG_10023208_10020571	Down	-1.07358	4.03034e-13	2.02203e-11	-1.50899	2.2036e-16	3.77013e-15	gi|405969711|gb|EKC34665.1|/0/Multiple epidermal growth factor-like domains 6 [Crassostrea gigas]
OYG_10026098_10002797	Down	-2.31727	2.79628e-17	2.0142e-15	-1.46292	1.34546e-05	8.03699e-05	gi|405975510|gb|EKC40069.1|/0/Sodium- and chloride-dependent glycine transporter 2 [Crassostrea gigas]
OYG_10015043_10037152	Down	-1.16267	5.5288e-76	2.95444e-73	-1.45811	6.67602e-65	5.52543e-63	gi|405971856|gb|EKC36663.1|/1.77753e-65/Caprin-2 [Crassostrea gigas]
OYG_10024671_10039229	Down	-1.09464	1.92548e-07	4.70177e-06	-1.33335	4.88086e-09	4.55799e-08	gi|405971683|gb|EKC36506.1|/0/Baculoviral IAP repeat-containing protein 2 [Crassostrea gigas]
OYG_10015344_10011438	Down	-1.24065	1.21053e-07	3.06001e-06	-1.2951	1.03666e-13	1.46075e-12	gi|405964264|gb|EKC29767.1|/0/Guanine nucleotide-binding protein-like 3-like protein, partial [Crassostrea gigas]
OYG_10022534_10021477	Down	-1.44924	9.7534e-08	2.50127e-06	-1.26402	1.31575e-05	7.88004e-05	gi|405969886|gb|EKC34831.1|/0/hypothetical protein CGI_10022534 [Crassostrea gigas]
OYG_10027474_10005450	Down	-1.06117	1.57689e-14	9.08115e-13	-1.19441	6.03204e-113	9.73877e-111	gi|405963703|gb|EKC29259.1|/0/hypothetical protein CGI_10027474 [Crassostrea gigas]
OYG_10015627_10029596	Down	-1.0487	1.04954e-05	0.000184095	-1.18978	2.06694e-08	1.79767e-07	gi|405966210|gb|EKC31518.1|/1.28759e-83/Collectin-12 [Crassostrea gigas]
OYG_10011575_10027813	Down	-1.40484	9.2102e-06	0.000164566	-1.18495	5.62018e-05	0.000304462	gi|405962700|gb|EKC28351.1|/0/Monocarboxylate transporter 12 [Crassostrea gigas]
OYG_10001256_10004835	Down	-1.33682	1.10389e-20	9.90826e-19	-1.18302	1.57288e-09	1.54366e-08	gi|405956062|gb|EKC22894.1|/6.05095e-66/hypothetical protein CGI_10001256 [Crassostrea gigas]
OYG_10019440_10032832	Down	-1.22151	1.14428e-10	4.47165e-09	-1.10779	1.56993e-08	1.37848e-07	gi|405971982|gb|EKC36781.1|/0/Sodium-dependent phosphate transport protein 2B [Crassostrea gigas]
OYG_10017683	Down	-1.0342	8.36492e-10	2.89472e-08	-1.04604	1.23812e-15	2.00036e-14	gi|405969407|gb|EKC34380.1|/1.7409e-20/hypothetical protein CGI_10017683 [Crassostrea gigas]
NA and inf indicated that fold change (FC) is 0 and infinity, respecificly.

## Sheet: Table S4-1
Table S4-1. GO enrichment analysis of DEGs in gills (G1-L vs. G1-H ∩ G2-L vs. G2-H) .
GOBPID	Ontology	Description	Pvalue	OddsRatio	Number in input list	Number in Ref	Gene Included
GO:0006342	P	chromatin silencing	0.003	32.285	2	12	OYG_10020906_10003999,OYG_10020907_10003998
GO:0045892	P	negative regulation of transcription, DNA-templated	0.003	32.285	2	12	OYG_10020906_10003999,OYG_10020907_10003998
GO:1902679	P	negative regulation of RNA biosynthetic process	0.003	32.285	2	12	OYG_10020906_10003999,OYG_10020907_10003998
GO:0045814	P	negative regulation of gene expression, epigenetic	0.003	32.285	2	12	OYG_10020906_10003999,OYG_10020907_10003998
GO:0051253	P	negative regulation of RNA metabolic process	0.003	32.285	2	12	OYG_10020906_10003999,OYG_10020907_10003998
GO:0010629	P	negative regulation of gene expression	0.003	29.346	2	13	OYG_10020906_10003999,OYG_10020907_10003998
GO:0016458	P	gene silencing	0.003	29.346	2	13	OYG_10020906_10003999,OYG_10020907_10003998
GO:0098732	P	macromolecule deacylation	0.003	26.897	2	14	OYG_10020906_10003999,OYG_10020907_10003998
GO:0006476	P	protein deacetylation	0.003	26.897	2	14	OYG_10020906_10003999,OYG_10020907_10003998
GO:0035601	P	protein deacylation	0.003	26.897	2	14	OYG_10020906_10003999,OYG_10020907_10003998
GO:0040029	P	regulation of gene expression, epigenetic	0.004	24.825	2	15	OYG_10020906_10003999,OYG_10020907_10003998
GO:0045934	P	negative regulation of nucleobase-containing compound metabolic process	0.004	24.825	2	15	OYG_10020906_10003999,OYG_10020907_10003998
GO:0051172	P	negative regulation of nitrogen compound metabolic process	0.004	24.825	2	15	OYG_10020906_10003999,OYG_10020907_10003998
GO:2000113	P	negative regulation of cellular macromolecule biosynthetic process	0.006	20.162	2	18	OYG_10020906_10003999,OYG_10020907_10003998
GO:0010558	P	negative regulation of macromolecule biosynthetic process	0.006	20.162	2	18	OYG_10020906_10003999,OYG_10020907_10003998
GO:0031324	P	negative regulation of cellular metabolic process	0.006	20.162	2	18	OYG_10020906_10003999,OYG_10020907_10003998
GO:0031327	P	negative regulation of cellular biosynthetic process	0.006	20.162	2	18	OYG_10020906_10003999,OYG_10020907_10003998
GO:0046937	P	phytochelatin metabolic process	0.006	Inf	1	1	OYG_10023930_10026754
GO:0046938	P	phytochelatin biosynthetic process	0.006	Inf	1	1	OYG_10023930_10026754
GO:0044550	P	secondary metabolite biosynthetic process	0.006	Inf	1	1	OYG_10023930_10026754
GO:0019748	P	secondary metabolic process	0.006	Inf	1	1	OYG_10023930_10026754
GO:0010605	P	negative regulation of macromolecule metabolic process	0.006	18.974	2	19	OYG_10020906_10003999,OYG_10020907_10003998
GO:0009890	P	negative regulation of biosynthetic process	0.006	18.974	2	19	OYG_10020906_10003999,OYG_10020907_10003998
GO:0009892	P	negative regulation of metabolic process	0.007	17.917	2	20	OYG_10020906_10003999,OYG_10020907_10003998
GO:0010035	P	response to inorganic substance	0.013	158.25	1	2	OYG_10023930_10026754
GO:0010038	P	response to metal ion	0.013	158.25	1	2	OYG_10023930_10026754
GO:0010876	P	lipid localization	0.016	11.503	2	30	OYG_10014469_10040256,OYG_10018340_10030734
GO:0006869	P	lipid transport	0.016	11.503	2	30	OYG_10014469_10040256,OYG_10018340_10030734
GO:0048523	P	negative regulation of cellular process	0.018	10.733	2	32	OYG_10020906_10003999,OYG_10020907_10003998
GO:0048519	P	negative regulation of biological process	0.021	9.754	2	35	OYG_10020906_10003999,OYG_10020907_10003998
GO:0043043	P	peptide biosynthetic process	0.025	52.736	1	4	OYG_10023930_10026754
GO:0006820	P	anion transport	0.033	7.476	2	45	OYG_10017841_10008053,OYG_10019439_10032833
GO:0043604	P	amide biosynthetic process	0.038	31.633	1	6	OYG_10023930_10026754
GO:0006979	P	response to oxidative stress	0.042	6.555	2	51	OYG_10021733_10017015,OYG_10026934_10012082
GO:0016125	P	sterol metabolic process	0.044	26.358	1	7	OYG_10019051_10011318
GO:0006817	P	phosphate ion transport	0.044	26.358	1	7	OYG_10019439_10032833
GO:0000036	F	ACP phosphopantetheine attachment site binding involved in fatty acid biosynthetic process	0.003	32.307	2	11	OYG_10020387_10020084,OYG_10024219_10041271
GO:0044620	F	ACP phosphopantetheine attachment site binding	0.003	32.307	2	11	OYG_10020387_10020084,OYG_10024219_10041271
GO:0051192	F	prosthetic group binding	0.003	32.307	2	11	OYG_10020387_10020084,OYG_10024219_10041271
GO:0070403	F	NAD+ binding	0.003	29.074	2	12	OYG_10020906_10003999,OYG_10020907_10003998
GO:0016756	F	glutathione gamma-glutamylcysteinyltransferase activity	0.007	Inf	1	1	OYG_10023930_10026754
GO:0016810	F	hydrolase activity, acting on carbon-nitrogen (but not peptide) bonds	0.008	7.71	3	60	OYG_10020906_10003999,OYG_10020907_10003998,OYG_10026449_10025052
GO:0005319	F	lipid transporter activity	0.012	13.203	2	24	OYG_10014469_10040256,OYG_10018340_10030734
GO:0070008	F	serine-type exopeptidase activity	0.014	143.856	1	2	OYG_10011647_10003403
GO:0004185	F	serine-type carboxypeptidase activity	0.014	143.856	1	2	OYG_10011647_10003403
GO:0016811	F	hydrolase activity, acting on carbon-nitrogen (but not peptide) bonds, in linear amides	0.015	11.616	2	27	OYG_10020906_10003999,OYG_10020907_10003998
GO:0047750	F	cholestenol delta-isomerase activity	0.021	71.922	1	3	OYG_10019051_10011318
GO:0051287	F	NAD binding	0.033	7.438	2	41	OYG_10020906_10003999,OYG_10020907_10003998
GO:0016863	F	intramolecular oxidoreductase activity, transposing C=C bonds	0.034	35.956	1	5	OYG_10019051_10011318
GO:0015321	F	sodium-dependent phosphate transmembrane transporter activity	0.034	35.956	1	5	OYG_10019439_10032833
GO:0046983	F	protein dimerization activity	0.038	6.905	2	44	OYG_10002396_10039925,OYG_10026193_10016616
GO:0015114	F	phosphate ion transmembrane transporter activity	0.041	28.762	1	6	OYG_10019439_10032833
GO:0004601	F	peroxidase activity	0.049	5.916	2	51	OYG_10021733_10017015,OYG_10026934_10012082
Inf indicated that OddsRatio is infinity

## Sheet: Table S4-2
Table S4-2. GO enrichment analysis of DEGs in mantles (M1-L vs. M1-H ∩ M2-L vs. M2-H) .
GOBPID	Ontology	Description	Pvalue	OddsRatio	Number in input list	Number in Ref	Gene Included
GO:0022610	P	biological adhesion	0	5.298	15	301	OYG_10002974_10039749,OYG_10003773_10037329,OYG_10007261_10013256,OYG_10011029_10029446,OYG_10013155_10017925,OYG_10014336_10018469,OYG_10014372_10029854,OYG_10015187_10020714,OYG_10015666_10034059,OYG_10016652_10013251,OYG_10018675_10033139,OYG_10021081_10026552,OYG_10022688_10029446,OYG_10025805_10003397,OYG_10025806_10011684
GO:0007155	P	cell adhesion	0	5.298	15	301	OYG_10002974_10039749,OYG_10003773_10037329,OYG_10007261_10013256,OYG_10011029_10029446,OYG_10013155_10017925,OYG_10014336_10018469,OYG_10014372_10029854,OYG_10015187_10020714,OYG_10015666_10034059,OYG_10016652_10013251,OYG_10018675_10033139,OYG_10021081_10026552,OYG_10022688_10029446,OYG_10025805_10003397,OYG_10025806_10011684
GO:0098609	P	cell-cell adhesion	0	7.181	7	98	OYG_10003773_10037329,OYG_10011029_10029446,OYG_10014372_10029854,OYG_10015666_10034059,OYG_10022688_10029446,OYG_10025805_10003397,OYG_10025806_10011684
GO:0007156	P	homophilic cell adhesion	0	7.181	7	98	OYG_10003773_10037329,OYG_10011029_10029446,OYG_10014372_10029854,OYG_10015666_10034059,OYG_10022688_10029446,OYG_10025805_10003397,OYG_10025806_10011684
GO:0044707	P	single-multicellular organism process	0.001	6.818	5	72	OYG_10014124_10036850,OYG_10014554_10016598,OYG_10020836_10014489,OYG_10021619_10016189,OYG_10024777_10022752
GO:0032501	P	multicellular organismal process	0.002	6.431	5	76	OYG_10014124_10036850,OYG_10014554_10016598,OYG_10020836_10014489,OYG_10021619_10016189,OYG_10024777_10022752
GO:0031589	P	cell-substrate adhesion	0.002	8.231	4	48	OYG_10014336_10018469,OYG_10016652_10013251,OYG_10018675_10033139,OYG_10021081_10026552
GO:0007160	P	cell-matrix adhesion	0.002	8.231	4	48	OYG_10014336_10018469,OYG_10016652_10013251,OYG_10018675_10033139,OYG_10021081_10026552
GO:0007275	P	multicellular organismal development	0.004	6.575	4	59	OYG_10014554_10016598,OYG_10020836_10014489,OYG_10021619_10016189,OYG_10024777_10022752
GO:0044767	P	single-organism developmental process	0.009	5.389	4	71	OYG_10014554_10016598,OYG_10020836_10014489,OYG_10021619_10016189,OYG_10024777_10022752
GO:0032502	P	developmental process	0.013	4.745	4	80	OYG_10014554_10016598,OYG_10020836_10014489,OYG_10021619_10016189,OYG_10024777_10022752
GO:0006836	P	neurotransmitter transport	0.016	6.1	3	47	OYG_10000052_10033075,OYG_10026098_10002797,OYG_10028335_10036542
GO:0050878	P	regulation of body fluid levels	0.023	87.884	1	2	OYG_10014124_10036850
GO:0007596	P	blood coagulation	0.023	87.884	1	2	OYG_10014124_10036850
GO:0007599	P	hemostasis	0.023	87.884	1	2	OYG_10014124_10036850
GO:0050817	P	coagulation	0.034	43.936	1	3	OYG_10014124_10036850
GO:0006534	P	cysteine metabolic process	0.034	43.936	1	3	OYG_10022693_10009486
GO:0046439	P	L-cysteine metabolic process	0.034	43.936	1	3	OYG_10022693_10009486
GO:0005615	C	extracellular space	0	30.333	3	11	OYG_10003854_10036735,OYG_10023706_10033339,OYG_10026294_10009409
GO:0044421	C	extracellular region part	0.011	4.998	4	69	OYG_10003854_10036735,OYG_10020628_10007937,OYG_10023706_10033339,OYG_10026294_10009409
GO:0005509	F	calcium ion binding	0	3.536	21	545	OYG_10003395_10018726,OYG_10003773_10037329,OYG_10006474_10002853,OYG_10007008_10024049,OYG_10011029_10029446,OYG_10011254_10039758,OYG_10014124_10036850,OYG_10014336_10018469,OYG_10014372_10029854,OYG_10015666_10034059,OYG_10016652_10013251,OYG_10018650_10036117,OYG_10018675_10033139,OYG_10020352_10014480,OYG_10021008_10013051,OYG_10021081_10026552,OYG_10022688_10029446,OYG_10023897_10040380,OYG…
GO:0005515	F	protein binding	0	1.812	83	4847	OYG_10003267_10036697,OYG_10003507_10042009,OYG_10003546_10024400,OYG_10003652_10009842,OYG_10003773_10037329,OYG_10003797_10020999,OYG_10003954_10004748,OYG_10004577_10011174,OYG_10004590_10036641,OYG_10005457_10018496,OYG_10005596_10006334,OYG_10005793_10030449,OYG_10006021_10017642,OYG_10006088_10039309,OYG_10006328_10041860,OYG_10006474_10002853,OYG_10006937_10035495,OYG_10006998_10003496,OYG…
GO:0004872	F	receptor activity	0.001	2.698	16	522	OYG_10001665_10018914,OYG_10003007_10036396,OYG_10003107_10039912,OYG_10003267_10036697,OYG_10006474_10002853,OYG_10007225_10018914,OYG_10014124_10036850,OYG_10014554_10016598,OYG_10015203_10026182,OYG_10019265_10042160,OYG_10021008_10013051,OYG_10021619_10016189,OYG_10023292_10031571,OYG_10023509_10004168,OYG_10024777_10022752,OYG_10027581_10033133
GO:0004866	F	endopeptidase inhibitor activity	0.005	4.941	5	88	OYG_10018306_10028235,OYG_10020628_10007937,OYG_10023706_10033339,OYG_10024386_10028787,OYG_10026294_10009409
GO:0061135	F	endopeptidase regulator activity	0.005	4.941	5	88	OYG_10018306_10028235,OYG_10020628_10007937,OYG_10023706_10033339,OYG_10024386_10028787,OYG_10026294_10009409
GO:0004713	F	protein tyrosine kinase activity	0.005	23.128	2	9	OYG_10003700_10011074,OYG_10023292_10031571
GO:0004835	F	tubulin-tyrosine ligase activity	0.011	14.714	2	13	OYG_10010728_10009650,OYG_10014677_10021637
GO:0038023	F	signaling receptor activity	0.011	2.348	11	401	OYG_10001665_10018914,OYG_10003007_10036396,OYG_10003107_10039912,OYG_10003267_10036697,OYG_10006474_10002853,OYG_10007225_10018914,OYG_10014124_10036850,OYG_10019265_10042160,OYG_10023292_10031571,OYG_10023509_10004168,OYG_10027581_10033133
GO:0005003	F	ephrin receptor activity	0.012	Inf	1	1	OYG_10023292_10031571
GO:0004871	F	signal transducer activity	0.013	2.204	12	466	OYG_10001665_10018914,OYG_10003007_10036396,OYG_10003107_10039912,OYG_10003267_10036697,OYG_10006474_10002853,OYG_10006937_10035495,OYG_10007225_10018914,OYG_10014124_10036850,OYG_10019265_10042160,OYG_10023292_10031571,OYG_10023509_10004168,OYG_10027581_10033133
GO:0060089	F	molecular transducer activity	0.013	2.204	12	466	OYG_10001665_10018914,OYG_10003007_10036396,OYG_10003107_10039912,OYG_10003267_10036697,OYG_10006474_10002853,OYG_10006937_10035495,OYG_10007225_10018914,OYG_10014124_10036850,OYG_10019265_10042160,OYG_10023292_10031571,OYG_10023509_10004168,OYG_10027581_10033133
GO:0030414	F	peptidase inhibitor activity	0.014	3.72	5	115	OYG_10018306_10028235,OYG_10020628_10007937,OYG_10023706_10033339,OYG_10024386_10028787,OYG_10026294_10009409
GO:0061134	F	peptidase regulator activity	0.014	3.72	5	115	OYG_10018306_10028235,OYG_10020628_10007937,OYG_10023706_10033339,OYG_10024386_10028787,OYG_10026294_10009409
GO:0004857	F	enzyme inhibitor activity	0.015	3.653	5	117	OYG_10018306_10028235,OYG_10020628_10007937,OYG_10023706_10033339,OYG_10024386_10028787,OYG_10026294_10009409
GO:0005488	F	binding	0.015	1.56	131	9620	OYG_10000426_10014169,OYG_10000553_10004153,OYG_10000886_10006267,OYG_10000915_10013395,OYG_10001070_10004233,OYG_10001407_10015087,OYG_10002457_10026801,OYG_10003107_10039912,OYG_10003267_10036697,OYG_10003395_10018726,OYG_10003507_10042009,OYG_10003546_10024400,OYG_10003652_10009842,OYG_10003700_10011074,OYG_10003773_10037329,OYG_10003797_10020999,OYG_10003823_10007151,OYG_10003954_10004748,OYG…
GO:0005326	F	neurotransmitter transporter activity	0.018	5.803	3	45	OYG_10000052_10033075,OYG_10026098_10002797,OYG_10028335_10036542
GO:0005328	F	neurotransmitter:sodium symporter activity	0.018	5.803	3	45	OYG_10000052_10033075,OYG_10026098_10002797,OYG_10028335_10036542
GO:0017172	F	cysteine dioxygenase activity	0.037	40.237	1	3	OYG_10022693_10009486
GO:0016847	F	1-aminocyclopropane-1-carboxylate synthase activity	0.037	40.237	1	3	OYG_10028395_10041840
GO:0004418	F	hydroxymethylbilane synthase activity	0.037	40.237	1	3	OYG_10022618_10024381
GO:0004222	F	metalloendopeptidase activity	0.039	2.795	5	151	OYG_10001070_10004233,OYG_10019674_10033832,OYG_10020696_10016565,OYG_10022401_10021464,OYG_10024386_10028787
GO:0008237	F	metallopeptidase activity	0.041	2.479	6	204	OYG_10000696_10007115,OYG_10001070_10004233,OYG_10019674_10033832,OYG_10020696_10016565,OYG_10022401_10021464,OYG_10024386_10028787
GO:0003827	F	alpha-1,3-mannosylglycoprotein 2-beta-N-acetylglucosaminyltransferase activity	0.048	26.823	1	4	OYG_10008388_10038890
GO:0001871	F	pattern binding	0.048	26.823	1	4	OYG_10015203_10026182
GO:0030247	F	polysaccharide binding	0.048	26.823	1	4	OYG_10015203_10026182
Inf indicated that OddsRatio is infinity

## Sheet: Table S4-3
Table S4-3. GO enrichment analysis of DEGs with higher Cu concentration compared with lower Cu contentration in gills and mantles.
GOBPID	Ontology	Description	Pvalue	OddsRatio	Number in input list	Number in Ref	Gene Included
GO:0022610	P	biological adhesion	0	3.468	16	301	OYG_10002974_10039749,OYG_10003773_10037329,OYG_10007261_10013256,OYG_10011029_10029446,OYG_10013155_10017925,OYG_10014336_10018469,OYG_10014372_10029854,OYG_10015187_10020714,OYG_10015666_10034059,OYG_10016652_10013251,OYG_10018675_10033139,OYG_10021081_10026552,OYG_10022688_10029446,OYG_10025805_10003397,OYG_10025806_10011684,OYG_10027039_10022443
GO:0007155	P	cell adhesion	0	3.468	16	301	OYG_10002974_10039749,OYG_10003773_10037329,OYG_10007261_10013256,OYG_10011029_10029446,OYG_10013155_10017925,OYG_10014336_10018469,OYG_10014372_10029854,OYG_10015187_10020714,OYG_10015666_10034059,OYG_10016652_10013251,OYG_10018675_10033139,OYG_10021081_10026552,OYG_10022688_10029446,OYG_10025805_10003397,OYG_10025806_10011684,OYG_10027039_10022443
GO:0031589	P	cell-substrate adhesion	0.001	6.786	5	48	OYG_10014336_10018469,OYG_10016652_10013251,OYG_10018675_10033139,OYG_10021081_10026552,OYG_10027039_10022443
GO:0007160	P	cell-matrix adhesion	0.001	6.786	5	48	OYG_10014336_10018469,OYG_10016652_10013251,OYG_10018675_10033139,OYG_10021081_10026552,OYG_10027039_10022443
GO:0098609	P	cell-cell adhesion	0.002	4.531	7	98	OYG_10003773_10037329,OYG_10011029_10029446,OYG_10014372_10029854,OYG_10015666_10034059,OYG_10022688_10029446,OYG_10025805_10003397,OYG_10025806_10011684
GO:0007156	P	homophilic cell adhesion	0.002	4.531	7	98	OYG_10003773_10037329,OYG_10011029_10029446,OYG_10014372_10029854,OYG_10015666_10034059,OYG_10022688_10029446,OYG_10025805_10003397,OYG_10025806_10011684
GO:0006817	P	phosphate ion transport	0.006	22.925	2	7	OYG_10019439_10032833,OYG_10019440_10032832
GO:0044707	P	single-multicellular organism process	0.008	4.341	5	72	OYG_10014124_10036850,OYG_10014554_10016598,OYG_10020836_10014489,OYG_10021619_10016189,OYG_10024777_10022752
GO:0032501	P	multicellular organismal process	0.01	4.094	5	76	OYG_10014124_10036850,OYG_10014554_10016598,OYG_10020836_10014489,OYG_10021619_10016189,OYG_10024777_10022752
GO:0010876	P	lipid localization	0.015	6.398	3	30	OYG_10014469_10040256,OYG_10015914_10025506,OYG_10018340_10030734
GO:0006869	P	lipid transport	0.015	6.398	3	30	OYG_10014469_10040256,OYG_10015914_10025506,OYG_10018340_10030734
GO:0046937	P	phytochelatin metabolic process	0.017	Inf	1	1	OYG_10023930_10026754
GO:0046938	P	phytochelatin biosynthetic process	0.017	Inf	1	1	OYG_10023930_10026754
GO:0044550	P	secondary metabolite biosynthetic process	0.017	Inf	1	1	OYG_10023930_10026754
GO:0019748	P	secondary metabolic process	0.017	Inf	1	1	OYG_10023930_10026754
GO:0006342	P	chromatin silencing	0.018	11.455	2	12	OYG_10020906_10003999,OYG_10020907_10003998
GO:0045892	P	negative regulation of transcription, DNA-templated	0.018	11.455	2	12	OYG_10020906_10003999,OYG_10020907_10003998
GO:1902679	P	negative regulation of RNA biosynthetic process	0.018	11.455	2	12	OYG_10020906_10003999,OYG_10020907_10003998
GO:0045814	P	negative regulation of gene expression, epigenetic	0.018	11.455	2	12	OYG_10020906_10003999,OYG_10020907_10003998
GO:0051253	P	negative regulation of RNA metabolic process	0.018	11.455	2	12	OYG_10020906_10003999,OYG_10020907_10003998
GO:0007275	P	multicellular organismal development	0.019	4.205	4	59	OYG_10014554_10016598,OYG_10020836_10014489,OYG_10021619_10016189,OYG_10024777_10022752
GO:0010629	P	negative regulation of gene expression	0.021	10.412	2	13	OYG_10020906_10003999,OYG_10020907_10003998
GO:0016458	P	gene silencing	0.021	10.412	2	13	OYG_10020906_10003999,OYG_10020907_10003998
GO:0098732	P	macromolecule deacylation	0.024	9.543	2	14	OYG_10020906_10003999,OYG_10020907_10003998
GO:0006476	P	protein deacetylation	0.024	9.543	2	14	OYG_10020906_10003999,OYG_10020907_10003998
GO:0035601	P	protein deacylation	0.024	9.543	2	14	OYG_10020906_10003999,OYG_10020907_10003998
GO:0015698	P	inorganic anion transport	0.024	9.543	2	14	OYG_10019439_10032833,OYG_10019440_10032832
GO:0040029	P	regulation of gene expression, epigenetic	0.027	8.808	2	15	OYG_10020906_10003999,OYG_10020907_10003998
GO:0045934	P	negative regulation of nucleobase-containing compound metabolic process	0.027	8.808	2	15	OYG_10020906_10003999,OYG_10020907_10003998
GO:0051172	P	negative regulation of nitrogen compound metabolic process	0.027	8.808	2	15	OYG_10020906_10003999,OYG_10020907_10003998
GO:0050878	P	regulation of body fluid levels	0.034	56.909	1	2	OYG_10014124_10036850
GO:0007596	P	blood coagulation	0.034	56.909	1	2	OYG_10014124_10036850
GO:0007599	P	hemostasis	0.034	56.909	1	2	OYG_10014124_10036850
GO:0010035	P	response to inorganic substance	0.034	56.909	1	2	OYG_10023930_10026754
GO:0010038	P	response to metal ion	0.034	56.909	1	2	OYG_10023930_10026754
GO:0044767	P	single-organism developmental process	0.035	3.446	4	71	OYG_10014554_10016598,OYG_10020836_10014489,OYG_10021619_10016189,OYG_10024777_10022752
GO:2000113	P	negative regulation of cellular macromolecule biosynthetic process	0.038	7.154	2	18	OYG_10020906_10003999,OYG_10020907_10003998
GO:0010558	P	negative regulation of macromolecule biosynthetic process	0.038	7.154	2	18	OYG_10020906_10003999,OYG_10020907_10003998
GO:0031324	P	negative regulation of cellular metabolic process	0.038	7.154	2	18	OYG_10020906_10003999,OYG_10020907_10003998
GO:0031327	P	negative regulation of cellular biosynthetic process	0.038	7.154	2	18	OYG_10020906_10003999,OYG_10020907_10003998
GO:0010605	P	negative regulation of macromolecule metabolic process	0.042	6.732	2	19	OYG_10020906_10003999,OYG_10020907_10003998
GO:0009890	P	negative regulation of biosynthetic process	0.042	6.732	2	19	OYG_10020906_10003999,OYG_10020907_10003998
GO:0006820	P	anion transport	0.043	4.105	3	45	OYG_10017841_10008053,OYG_10019439_10032833,OYG_10019440_10032832
GO:0009892	P	negative regulation of metabolic process	0.047	6.357	2	20	OYG_10020906_10003999,OYG_10020907_10003998
GO:0006836	P	neurotransmitter transport	0.048	3.917	3	47	OYG_10000052_10033075,OYG_10026098_10002797,OYG_10028335_10036542
GO:0005615	C	extracellular space	0.001	21.301	3	11	OYG_10003854_10036735,OYG_10023706_10033339,OYG_10026294_10009409
GO:0044421	C	extracellular region part	0.007	4.483	5	69	OYG_10000389_10036144,OYG_10003854_10036735,OYG_10020628_10007937,OYG_10023706_10033339,OYG_10026294_10009409
GO:0005515	F	protein binding	0	1.611	119	4847	OYG_10000338_10015850,OYG_10000389_10036144,OYG_10001066_10013639,OYG_10001712_10029123,OYG_10002396_10039925,OYG_10003267_10036697,OYG_10003507_10042009,OYG_10003546_10024400,OYG_10003652_10009842,OYG_10003773_10037329,OYG_10003797_10020999,OYG_10003954_10004748,OYG_10004577_10011174,OYG_10004590_10036641,OYG_10004601_10035781,OYG_10005392_10006012,OYG_10005393_10006012,OYG_10005457_10018496,OYG…
GO:0005509	F	calcium ion binding	0.001	2.315	22	545	OYG_10003395_10018726,OYG_10003773_10037329,OYG_10006474_10002853,OYG_10007008_10024049,OYG_10011029_10029446,OYG_10011254_10039758,OYG_10014124_10036850,OYG_10014336_10018469,OYG_10014372_10029854,OYG_10015609_10015368,OYG_10015666_10034059,OYG_10016652_10013251,OYG_10018650_10036117,OYG_10018675_10033139,OYG_10020352_10014480,OYG_10021008_10013051,OYG_10021081_10026552,OYG_10022688_10029446,OYG…
GO:0000036	F	ACP phosphopantetheine attachment site binding involved in fatty acid biosynthetic process	0.001	19.813	3	11	OYG_10020387_10020084,OYG_10022260_10040668,OYG_10024219_10041271
GO:0044620	F	ACP phosphopantetheine attachment site binding	0.001	19.813	3	11	OYG_10020387_10020084,OYG_10022260_10040668,OYG_10024219_10041271
GO:0051192	F	prosthetic group binding	0.001	19.813	3	11	OYG_10020387_10020084,OYG_10022260_10040668,OYG_10024219_10041271
GO:0004866	F	endopeptidase inhibitor activity	0.001	4.616	7	88	OYG_10000389_10036144,OYG_10018306_10028235,OYG_10020628_10007937,OYG_10023706_10033339,OYG_10023721_10011091,OYG_10024386_10028787,OYG_10026294_10009409
GO:0061135	F	endopeptidase regulator activity	0.001	4.616	7	88	OYG_10000389_10036144,OYG_10018306_10028235,OYG_10020628_10007937,OYG_10023706_10033339,OYG_10023721_10011091,OYG_10024386_10028787,OYG_10026294_10009409
GO:0015321	F	sodium-dependent phosphate transmembrane transporter activity	0.003	35.092	2	5	OYG_10019439_10032833,OYG_10019440_10032832
GO:0004872	F	receptor activity	0.005	2.054	19	522	OYG_10001665_10018914,OYG_10003007_10036396,OYG_10003107_10039912,OYG_10003267_10036697,OYG_10006474_10002853,OYG_10007225_10018914,OYG_10010787_10034086,OYG_10014124_10036850,OYG_10014554_10016598,OYG_10015203_10026182,OYG_10017559_10031519,OYG_10019265_10042160,OYG_10021008_10013051,OYG_10021619_10016189,OYG_10023292_10031571,OYG_10023509_10004168,OYG_10024777_10022752,OYG_10027039_10022443,OYG…
GO:0015114	F	phosphate ion transmembrane transporter activity	0.005	26.317	2	6	OYG_10019439_10032833,OYG_10019440_10032832
GO:0030414	F	peptidase inhibitor activity	0.006	3.455	7	115	OYG_10000389_10036144,OYG_10018306_10028235,OYG_10020628_10007937,OYG_10023706_10033339,OYG_10023721_10011091,OYG_10024386_10028787,OYG_10026294_10009409
GO:0061134	F	peptidase regulator activity	0.006	3.455	7	115	OYG_10000389_10036144,OYG_10018306_10028235,OYG_10020628_10007937,OYG_10023706_10033339,OYG_10023721_10011091,OYG_10024386_10028787,OYG_10026294_10009409
GO:0004857	F	enzyme inhibitor activity	0.007	3.391	7	117	OYG_10000389_10036144,OYG_10018306_10028235,OYG_10020628_10007937,OYG_10023706_10033339,OYG_10023721_10011091,OYG_10024386_10028787,OYG_10026294_10009409
GO:0046983	F	protein dimerization activity	0.009	5.292	4	44	OYG_10002396_10039925,OYG_10003797_10020999,OYG_10008158_10016664,OYG_10026193_10016616
GO:0005319	F	lipid transporter activity	0.01	7.54	3	24	OYG_10014469_10040256,OYG_10015914_10025506,OYG_10018340_10030734
GO:0004713	F	protein tyrosine kinase activity	0.012	15.035	2	9	OYG_10003700_10011074,OYG_10023292_10031571
GO:0015370	F	solute:sodium symporter activity	0.012	3.899	5	73	OYG_10000052_10033075,OYG_10009038_10003138,OYG_10017841_10008053,OYG_10026098_10002797,OYG_10028335_10036542
GO:0015293	F	symporter activity	0.017	3.533	5	80	OYG_10000052_10033075,OYG_10009038_10003138,OYG_10017841_10008053,OYG_10026098_10002797,OYG_10028335_10036542
GO:0015294	F	solute:cation symporter activity	0.017	3.533	5	80	OYG_10000052_10033075,OYG_10009038_10003138,OYG_10017841_10008053,OYG_10026098_10002797,OYG_10028335_10036542
GO:0016756	F	glutathione gamma-glutamylcysteinyltransferase activity	0.019	Inf	1	1	OYG_10023930_10026754
GO:0005003	F	ephrin receptor activity	0.019	Inf	1	1	OYG_10023292_10031571
GO:0070403	F	NAD+ binding	0.02	10.522	2	12	OYG_10020906_10003999,OYG_10020907_10003998
GO:0004835	F	tubulin-tyrosine ligase activity	0.024	9.565	2	13	OYG_10010728_10009650,OYG_10014677_10021637
GO:0004871	F	signal transducer activity	0.03	1.785	15	466	OYG_10001665_10018914,OYG_10003007_10036396,OYG_10003107_10039912,OYG_10003267_10036697,OYG_10006474_10002853,OYG_10006937_10035495,OYG_10007225_10018914,OYG_10008580_10041083,OYG_10010787_10034086,OYG_10014124_10036850,OYG_10017559_10031519,OYG_10019265_10042160,OYG_10023292_10031571,OYG_10023509_10004168,OYG_10027581_10033133
GO:0060089	F	molecular transducer activity	0.03	1.785	15	466	OYG_10001665_10018914,OYG_10003007_10036396,OYG_10003107_10039912,OYG_10003267_10036697,OYG_10006474_10002853,OYG_10006937_10035495,OYG_10007225_10018914,OYG_10008580_10041083,OYG_10010787_10034086,OYG_10014124_10036850,OYG_10017559_10031519,OYG_10019265_10042160,OYG_10023292_10031571,OYG_10023509_10004168,OYG_10027581_10033133
GO:0070008	F	serine-type exopeptidase activity	0.037	52.43	1	2	OYG_10011647_10003403
GO:0004185	F	serine-type carboxypeptidase activity	0.037	52.43	1	2	OYG_10011647_10003403
GO:0038023	F	signaling receptor activity	0.04	1.792	13	401	OYG_10001665_10018914,OYG_10003007_10036396,OYG_10003107_10039912,OYG_10003267_10036697,OYG_10006474_10002853,OYG_10007225_10018914,OYG_10010787_10034086,OYG_10014124_10036850,OYG_10017559_10031519,OYG_10019265_10042160,OYG_10023292_10031571,OYG_10023509_10004168,OYG_10027581_10033133
GO:0051287	F	NAD binding	0.041	4.161	3	41	OYG_10004131_10027936,OYG_10020906_10003999,OYG_10020907_10003998
GO:0008191	F	metalloendopeptidase inhibitor activity	0.044	6.573	2	18	OYG_10000389_10036144,OYG_10020628_10007937
GO:0048551	F	metalloenzyme inhibitor activity	0.044	6.573	2	18	OYG_10000389_10036144,OYG_10020628_10007937
GO:0010576	F	metalloenzyme regulator activity	0.044	6.573	2	18	OYG_10000389_10036144,OYG_10020628_10007937
GO:0015103	F	inorganic anion transmembrane transporter activity	0.049	6.186	2	19	OYG_10019439_10032833,OYG_10019440_10032832
Inf indicated that OddsRatio is infinity

## Sheet: Table S6
Table S6. Genes encode SOD, CAT, ECSOD, GST, HSPs and MT which are detected in the eight DGE libraries, but were not significantly different expressed
GeneID	G1H-_RPKM	G1L_RPKM	G2H_RPKM	G2L_RPKM	M1H_RPKM	M1L_RPKM	M2H_RPKM	M2L_RPKM	Annotation (nr)
superoxide dismutase
OYG_10026148_10030582	11567.6	11740.5	3226.77	766.929	26425.3	21822.7	10841.1	6666.4	gi|405964323|gb|EKC29820.1|/1.31611e-93/Extracellular superoxide dismutase [Cu-Zn] [Crassostrea gigas]
OYG_10004092_10030581	4900.81	2833.79	1052.47	140.335	7013.3	12312.9	2198.99	1614.11	gi|405960663|gb|EKC26563.1|/8.80751e-98/Extracellular superoxide dismutase [Cu-Zn] [Crassostrea gigas]
OYG_10018833_10030584	2950.27	2256.59	506.225	64.5539	5541.9	8156.64	747.714	536.532	gi|405974348|gb|EKC39001.1|/2.39851e-95/Extracellular superoxide dismutase [Cu-Zn] [Crassostrea gigas]
OYG_10018834_10030585	518.317	419.872	196.093	43.6644	1377.17	1341.71	504.15	303.699	gi|405974349|gb|EKC39002.1|/0/Extracellular superoxide dismutase [Cu-Zn] [Crassostrea gigas]
OYG_10017307_10033407	87.3369	58.2875	124.737	114.45	77.961	94.407	153.856	160.655	gi|405962293|gb|EKC27985.1|/1.65146e-121/Superoxide dismutase [Mn], mitochondrial [Crassostrea gigas]
OYG_10017958_10041186	100.212	127.41	127.904	105.233	99.0212	152.754	133.935	146.158	gi|405961012|gb|EKC26875.1|/6.60545e-87/Superoxide dismutase [Cu-Zn] [Crassostrea gigas]
OYG_10025077_10028829	15.1632	13.0966	22.7005	12.9763	40.1468	24.784	56.1796	35.827	gi|405977153|gb|EKC41617.1|/0/Superoxide dismutase [Cu-Zn] [Crassostrea gigas]
OYG_10000265_10030585	76.8124	62.2408	20.6594	-	74.0301	227.674	63.6282	64.5478	gi|405974349|gb|EKC39002.1|/1.91514e-95/Extracellular superoxide dismutase [Cu-Zn] [Crassostrea gigas]
OYG_10000281_10032870	50.2538	50.5469	44.3575	29.2806	42.0171	56.9943	40.8596	57.8967	gi|405963009|gb|EKC28619.1|/6.23816e-63/Cytochrome b-245 light chain [Crassostrea gigas]
OYG_10024375_10041186	5.60902	6.37762	8.20299	3.31919	10.8868	3.24304	6.73711	7.11924	gi|405958460|gb|EKC24587.1|/3.5641e-111/Copper chaperone for superoxide dismutase [Crassostrea gigas]
OYG_10020524_10038546	0.391327	0.667425	-	0.277886	1.114	1.01816	1.41009	1.39073	gi|405970146|gb|EKC35078.1|/0/hypothetical protein CGI_10020524 [Crassostrea gigas]
OYG_10021360_10007551	-	-	-	0.341977	1.12167	2.08832	1.38825	2.56724	gi|405978348|gb|EKC42748.1|/0/Superoxide dismutase [Cu-Zn] [Crassostrea gigas]
OYG_10021362_10033263	-	-	-	-	-	1.31266	1.63615	2.8816	gi|405978348|gb|EKC42748.1|/1.70975e-35/Superoxide dismutase [Cu-Zn] [Crassostrea gigas]
Catalase
OYG_10003354_10005709	174.956	164.565	185.04	108.822	100.469	91.0658	154.617	70.455	gi|405959834|gb|EKC25821.1|/0/Catalase [Crassostrea gigas]
OYG_10016257_10005709	75.1338	69.3624	121.9	62.9798	54.9429	47.4266	99.6832	36.7456	gi|405969523|gb|EKC34489.1|/0/Catalase [Crassostrea gigas]
OYG_10003355_10011238	40.5065	38.7515	64.3619	41.2617	40.4852	43.287	51.8073	30.0677	gi|405959835|gb|EKC25822.1|/0/Catalase [Crassostrea gigas]
Cytochrome c oxidase
OYG_10015197_10012211	746.934	693.684	569.722	524.137	873.739	840.248	734.694	1107.17	gi|405959691|gb|EKC25698.1|/4.13243e-90/Cytochrome c oxidase subunit 5A, mitochondrial [Crassostrea gigas]
OYG_10008664_10030917	323.261	336.198	303.627	311.533	365.835	545.878	449.906	780.869	gi|158263307|gb|ABW24401.1|/3.20612e-29/cytochrome c oxidase subunit IV [Riftia pachyptila]
OYG_10008574_10036017	352.662	371.192	333.11	241.9	414.795	532.8	509.881	780.486	gi|405970718|gb|EKC35597.1|/2.76128e-74/Cytochrome c oxidase subunit 6A1, mitochondrial [Crassostrea gigas]
OYG_10019936_10040262	74.8413	76.5871	74.8394	64.5621	80.0559	135.586	119.858	204.339	gi|405958424|gb|EKC24554.1|/1.46123e-89/Cytochrome c oxidase subunit 5B, mitochondrial [Crassostrea gigas]
OYG_10006320_10020465	24.509	22.8762	22.0575	21.4737	23.4776	19.0353	33.3926	28.6008	gi|405952513|gb|EKC20314.1|/0/Cytochrome c oxidase assembly protein COX15-like protein [Crassostrea gigas]
OYG_10023798_10028372	11.6449	13.2406	17.9985	11.9843	11.0063	8.19658	10.7031	3.59868	gi|390363424|ref|XP_795334.2|/3.37332e-51/PREDICTED: protein FAM92A1-like [Strongylocentrotus purpuratus]
OYG_10025404_10025786	9.63414	13.4822	9.33748	7.7184	9.97297	15.4255	12.1058	16.555	gi|405961649|gb|EKC27414.1|/4.50247e-110/Cytochrome c oxidase assembly protein COX11, mitochondrial [Crassostrea gigas]
OYG_10000041_10036017	-	2.46408	-	-	2.24334	-	-	-	gi|405970718|gb|EKC35597.1|/5.47266e-35/Cytochrome c oxidase subunit 6A1, mitochondrial [Crassostrea gigas]
Glutathione S-transferase
OYG_10013077_10031957	235.537	147.256	462.381	279.605	128.908	274.836	287.866	174.134	gi|405965894|gb|EKC31239.1|/1.78979e-107/Glutathione S-transferase A [Crassostrea gigas]
OYG_10024265_10015692	117.683	97.7834	147.462	71.997	151.809	175.863	164.402	141.556	gi|315570412|gb|ADU33211.1|/3.40612e-46/microsomal glutathione S-transferase 3 [Pinctada martensi]
OYG_10001344_10039152	102.021	79.6088	127.824	49.2447	56.9463	76.3362	70.1601	53.8274	gi|405956000|gb|EKC22868.1|/9.11702e-78/Microsomal glutathione S-transferase 3 [Crassostrea gigas]
OYG_10019456_10017041	55.1068	33.0891	70.213	54.5209	23.7153	72.3156	61.2814	65.386	gi|405971996|gb|EKC36795.1|/7.78749e-122/Glutathione S-transferase A [Crassostrea gigas]
OYG_10013076_10031957	62.6201	69.5827	54.4354	39.751	83.2379	117.669	64.274	83.0932	gi|405965893|gb|EKC31238.1|/1.16011e-106/Glutathione S-transferase A [Crassostrea gigas]
OYG_10002361_10032409	83.2709	74.6313	110.209	95.5381	67.9455	78.1662	85.6628	66.6478	gi|405955167|gb|EKC22386.1|/5.65386e-80/Microsomal glutathione S-transferase 1 [Crassostrea gigas]
OYG_10026265_10008182	43.4437	39.5174	37.8953	16.4533	33.9017	49.464	35.3226	36.6474	gi|405967058|gb|EKC32272.1|/1.33239e-122/Glutathione S-transferase P 1 [Crassostrea gigas]
OYG_10021543_10028029	34.2028	29.4618	7.46225	16.6825	49.3534	62.3228	21.9102	33.6771	gi|405966124|gb|EKC31442.1|/2.28533e-73/Glutathione S-transferase 3 [Crassostrea gigas]
OYG_10021544_10028030	18.94	21.5354	8.8167	14.8409	22.9865	34.7405	31.3783	25.2002	gi|405966125|gb|EKC31443.1|/1.6968e-120/Glutathione S-transferase 3 [Crassostrea gigas]
OYG_10008272_10025072	14.5181	18.3417	16.9373	12.7277	2.22647	1.24357	1.03336	2.72993	gi|405957798|gb|EKC23981.1|/1.15203e-157/Glutathione S-transferase 1, isoform D [Crassostrea gigas]
OYG_10012825_10037794	14.4285	15.6923	7.33951	19.6007	25.9755	21.0371	12.0559	16.5616	gi|405960152|gb|EKC26097.1|/8.91303e-131/Glutathione S-transferase omega-1 [Crassostrea gigas]
OYG_10019804_10031450	12.1728	13.1488	10.9552	10.3728	8.19057	19.0029	16.9603	12.3602	gi|405964951|gb|EKC30389.1|/4.08146e-134/Glutathione S-transferase theta-1 [Crassostrea gigas]
OYG_10012550_10024785	7.54997	10.9691	8.68225	7.94269	7.8155	15.0359	9.26994	10.6475	gi|405950424|gb|EKC18414.1|/8.58963e-173/Glutathione S-transferase kappa 1 [Crassostrea gigas]
OYG_10010665_10028798	5.95958	10.842	6.43619	3.94983	9.25377	13.0938	8.01716	5.44622	gi|405962590|gb|EKC28253.1|/1.28334e-138/Glutathione S-transferase omega-1 [Crassostrea gigas]
OYG_10019455_10017045	13.3396	11.7969	21.3428	7.01673	7.67152	15.4255	21.3633	15.8025	gi|405965894|gb|EKC31239.1|/2.41526e-71/Glutathione S-transferase A [Crassostrea gigas]
OYG_10007180_10016777	6.50136	3.1681	10.8663	7.03496	7.69144	7.51796	3.56979	14.146	gi|405957384|gb|EKC23598.1|/6.48828e-84/Microsomal glutathione S-transferase 2 [Crassostrea gigas]
OYG_10022784_10017634	1.23302	-	3.32906	1.16744	1.27638	2.13873	5.33161	1.87801	gi|405972034|gb|EKC36831.1|/6.5541e-129/Glutathione S-transferase P 2 [Crassostrea gigas]
OYG_10014211_10034599	-	1.58663	5.02337	1.3212	2.88898	3.22722	1.34085	-	gi|405968087|gb|EKC33189.1|/6.79201e-118/Glutathione S-transferase Y1, partial [Crassostrea gigas]
Heat shock protein
OYG_10017582_10033789	1459.85	1091.36	1631.92	1223.84	994.207	1535.03	1396.52	1589.16	gi|405961832|gb|EKC27576.1|/1.54303e-139/Heat shock protein beta-1 [Crassostrea gigas]
OYG_10017621_10033473	327.406	325.484	421.067	265.601	197.414	280.005	415.543	560.039	gi|405959675|gb|EKC25687.1|/0/Heat shock protein HSP 90-alpha 1 [Crassostrea gigas]
OYG_10013525_10027200	138.972	100.057	183.956	133.022	90.5688	79.7651	115.018	44.2908	gi|405975958|gb|EKC40486.1|/0/Heat shock 70 kDa protein 12A [Crassostrea gigas]
OYG_10024293_10001325	90.6665	81.3147	84.4341	86.992	68.5093	59.1498	70.3491	76.3086	gi|405963608|gb|EKC29170.1|/0/Heat shock 70 kDa protein 12B [Crassostrea gigas]
OYG_10002459_10036278	57.3078	45.195	75.5678	48.6676	35.0321	40.4258	54.6067	30.9592	gi|405955091|gb|EKC22335.1|/0/Heat shock 70 kDa protein 12A [Crassostrea gigas]
OYG_10004348_10035717	54.41	10.3727	76.8238	42.8788	28.8363	22.7936	34.4375	10.2556	gi|405958285|gb|EKC24428.1|/0/Heat shock 70 kDa protein 12A [Crassostrea gigas]
OYG_10012117_10026250	70.9037	77.0057	78.1144	60.6509	64.5391	63.6135	55.6796	54.1208	gi|405950524|gb|EKC18507.1|/0/Heat shock 70 kDa protein 12A [Crassostrea gigas]
OYG_10013530_10018466	57.7102	54.0524	41.8492	50.5133	41.9039	55.4518	30.3199	25.2945	gi|405975963|gb|EKC40491.1|/0/Heat shock 70 kDa protein 12B [Crassostrea gigas]
OYG_10005614_10029190	59.8676	50.325	95.3898	60.6536	39.7882	37.7123	57.0789	25.0727	gi|405961245|gb|EKC27078.1|/0/Heat shock 70 kDa protein 12B [Crassostrea gigas]
OYG_10012492_10030578	52.757	39.4576	76.1792	39.2948	40.5345	37.4173	46.8638	18.8088	gi|405970448|gb|EKC35350.1|/0/Heat shock 70 kDa protein 12B [Crassostrea gigas]
OYG_10007960_10029026	47.5936	33.7158	37.451	32.794	28.8898	40.0521	29.4508	23.0247	gi|405957318|gb|EKC23539.1|/0/Heat shock 70 kDa protein 12B [Crassostrea gigas]
OYG_10013527_10035717	39.366	35.5596	33.4603	30.4391	30.1101	23.0137	19.5438	14.8786	gi|405975960|gb|EKC40488.1|/0/Heat shock 70 kDa protein 12B [Crassostrea gigas]
OYG_10005918_10023914	41.3973	39.4012	43.5358	29.5068	32.0195	33.6169	27.2639	22.6704	gi|405952698|gb|EKC20479.1|/0/Heat shock 70 kDa protein 12B [Crassostrea gigas]
OYG_10017947_10038388	42.477	37.9286	25.9175	39.9907	28.0718	28.5834	16.6031	19.9816	gi|405961001|gb|EKC26864.1|/0/Heat shock 70 kDa protein 12B [Crassostrea gigas]
OYG_10027276_10011285	42.7137	40.241	56.6736	40.9042	33.0988	27.6599	26.2678	11.4005	gi|405978818|gb|EKC43179.1|/0/Heat shock 70 kDa protein 12B [Crassostrea gigas]
OYG_10013528_10013234	32.5891	58.0982	47.7962	29.3321	31.8611	33.0325	30.7349	17.1583	gi|405975961|gb|EKC40489.1|/0/Heat shock 70 kDa protein 12B [Crassostrea gigas]
OYG_10004822_10015258	35.3505	38.8724	65.0945	27.525	28.8898	14.5225	28.3813	19.6005	gi|405963205|gb|EKC28800.1|/0/Heat shock 70 kDa protein 12A [Crassostrea gigas]
OYG_10004030_10025021	36.3677	29.9726	50.9623	26.3451	24.7609	18.3459	30.4894	14.6224	gi|405962976|gb|EKC28597.1|/0/Heat shock 70 kDa protein 12A [Crassostrea gigas]
OYG_10004823_10006974	43.5564	71.6104	67.8051	15.3256	43.2604	11.5709	28.8448	13.1486	gi|405963206|gb|EKC28801.1|/0/Heat shock 70 kDa protein 12B [Crassostrea gigas]
OYG_10027546_10026794	18.6951	10.6284	9.44973	13.5787	4.1091	8.73618	6.89031	6.11095	gi|405971132|gb|EKC35987.1|/0/Heat shock 70 kDa protein 12A [Crassostrea gigas]
OYG_10015410_10030994	35.1514	30.5964	36.8717	25.9369	28.8592	36.443	30.5157	29.785	gi|405961369|gb|EKC27180.1|/0/Heat shock 70 kDa protein 12B [Crassostrea gigas]
OYG_10007406_10018826	37.9539	40.7572	54.083	54.5684	38.9249	36.9803	49.6394	23.908	gi|405968967|gb|EKC33988.1|/0/Heat shock factor protein 1 [Crassostrea gigas]
OYG_10011414_10023798	17.5621	11.9044	25.228	14.8693	8.56547	8.9825	15.2527	5.31547	gi|405950736|gb|EKC18703.1|/0/Heat shock 70 kDa protein 12A [Crassostrea gigas]
OYG_10016263_10016291	8.02676	10.1947	7.91555	5.82116	8.30906	6.71455	6.89236	7.2833	gi|405969529|gb|EKC34495.1|/0/Heat shock 70 kDa protein 12A [Crassostrea gigas]
OYG_10014558_10011853	22.1862	17.7121	24.003	12.9613	15.8811	12.5548	12.0201	10.5449	gi|405958524|gb|EKC24646.1|/0/Heat shock 70 kDa protein 12A [Crassostrea gigas]
OYG_10008312_10021401	21.7141	20.9325	25.7023	18.7715	23.9437	19.6509	14.9684	8.86733	gi|405951598|gb|EKC19496.1|/0/Heat shock 70 kDa protein 12A [Crassostrea gigas]
OYG_10022585_10021822	27.1315	21.4604	18.5787	11.1689	29.9173	33.7611	20.6864	19.4641	gi|405973556|gb|EKC38261.1|/0/Heat shock 70 kDa protein 12A [Crassostrea gigas]
OYG_10002387_10035717	20.5295	36.6814	5.07586	57.8858	11.4431	15.3917	7.15366	4.58147	gi|405963100|gb|EKC28703.1|/0/Heat shock 70 kDa protein 12B [Crassostrea gigas]
OYG_10005917_10023915	63.1655	76.7742	56.8476	66.6803	63.1323	57.0907	25.813	12.5328	gi|405952697|gb|EKC20478.1|/2.79487e-110/Heat shock 70 kDa protein 12B [Crassostrea gigas]
OYG_10021689_10022319	22.653	24.2596	27.499	20.7	14.9969	14.6206	15.1864	10.966	gi|405965407|gb|EKC30784.1|/0/Heat shock 70 kDa protein 12B [Crassostrea gigas]
OYG_10000914_10019705	27.6196	17.1976	5.62242	9.02819	28.2506	7.9846	5.68705	5.67575	gi|405956349|gb|EKC23016.1|/0/Heat shock 70 kDa protein 12A [Crassostrea gigas]
OYG_10020963_10008681	20.3291	23.39	23.9587	14.6651	18.7894	16.5115	19.5342	13.27	gi|405958971|gb|EKC25049.1|/0/Heat shock 70 kDa protein 12B [Crassostrea gigas]
OYG_10011081_10015734	20.9811	25.6018	42.8312	35.3698	10.3298	22.1908	26.0614	17.9267	gi|405966599|gb|EKC31862.1|/0/60 kDa heat shock protein, mitochondrial [Crassostrea gigas]
OYG_10004820_10005316	24.2424	7.92473	41.7261	8.60739	9.7243	5.2562	20.0914	2.76926	gi|405963203|gb|EKC28798.1|/0/Heat shock 70 kDa protein 12A [Crassostrea gigas]
OYG_10006857_10009487	18.5939	21.6839	25.7448	17.605	22.209	24.258	20.1574	14.5232	gi|405971821|gb|EKC36631.1|/0/Heat shock 70 kDa protein 12A [Crassostrea gigas]
OYG_10024295_10037927	22.406	16.7515	32.8715	27.3171	13.6622	16.6815	14.7465	10.5964	gi|405963610|gb|EKC29172.1|/0/Heat shock 70 kDa protein 12A [Crassostrea gigas]
OYG_10022078_10015098	17.5999	26.2124	19.6321	16.8985	16.9358	18.0587	11.6714	9.313	gi|405972807|gb|EKC37555.1|/0/Heat shock 70 kDa protein 12B [Crassostrea gigas]
OYG_10024910_10004084	29.5207	24.5835	35.5487	23.2266	21.9508	15.8664	17.9787	11.8212	gi|405976565|gb|EKC41067.1|/0/Heat shock 70 kDa protein 12A [Crassostrea gigas]
OYG_10001443_10033017	15.7688	8.58602	21.1875	10.5142	2.75889	6.42062	4.48164	2.48068	gi|405945260|gb|EKC17244.1|/0/Heat shock 70 kDa protein 12B [Crassostrea gigas]
OYG_10022586_10021823	16.2856	16.6386	29.1009	14.3021	16.1254	10.6442	12.4737	6.71041	gi|405973557|gb|EKC38262.1|/0/Heat shock 70 kDa protein 12A [Crassostrea gigas]
OYG_10021628_10008728	16.7114	8.10352	19.021	11.4016	9.66717	4.83113	9.91813	3.7431	gi|405962662|gb|EKC28319.1|/0/Heat shock 70 kDa protein 12B [Crassostrea gigas]
OYG_10019672_10033839	9.32492	4.24109	7.87578	8.14982	1.93058	1.32714	5.51402	0.437008	gi|405959228|gb|EKC25285.1|/0/Heat shock protein STI1 [Crassostrea gigas]
OYG_10016264_10016290	15.8922	21.458	23.9122	14.1066	20.3069	12.6344	14.3164	11.3463	gi|405969530|gb|EKC34496.1|/0/Heat shock 70 kDa protein 12A [Crassostrea gigas]
OYG_10013532_10036667	14.7406	13.356	13.6808	14.8289	8.10636	8.25644	8.40999	11.4596	gi|405975965|gb|EKC40493.1|/0/Heat shock 70 kDa protein 12A [Crassostrea gigas]
OYG_10020647_10018012	32.0216	41.871	37.9447	51.5416	29.2806	21.6001	19.4873	23.8441	gi|405972541|gb|EKC37305.1|/1.33734e-153/Heat shock 70 kDa protein 12B [Crassostrea gigas]
OYG_10024296_10013602	14.3277	15.4484	31.1249	13.7996	6.13721	4.85616	5.93424	4.01333	gi|405963611|gb|EKC29173.1|/0/Heat shock 70 kDa protein 12B [Crassostrea gigas]
OYG_10004949_10006798	24.5563	16.165	8.14217	19.9871	22.2982	25.4071	8.6933	19.6851	gi|405959723|gb|EKC25727.1|/0/Heat shock 70 kDa protein 12A [Crassostrea gigas]
OYG_10015710_10038431	13.8336	11.5161	13.5616	8.18619	6.90437	6.28445	5.22213	6.27083	gi|405977991|gb|EKC42410.1|/0/Heat shock 70 kDa protein 12A [Crassostrea gigas]
OYG_10010188_10023334	55.1687	46.4655	48.7311	34.823	38.0726	22.4465	15.7071	19.7101	gi|405966524|gb|EKC31799.1|/5.40395e-75/Heat shock protein beta-11 [Crassostrea gigas]
OYG_10014931_10021610	14.777	16.1678	9.78602	11.0873	6.9268	1.93445	4.82235	3.11415	gi|405962233|gb|EKC27929.1|/0/Heat shock 70 kDa protein 12B [Crassostrea gigas]
OYG_10006359_10013234	8.4889	0.546347	7.78397	11.5254	3.64762	5.7416	7.84914	2.11425	gi|405967008|gb|EKC32223.1|/0/Heat shock 70 kDa protein 12B [Crassostrea gigas]
OYG_10011415_10036077	14.9049	12.3846	27.3441	15.1978	7.71456	13.921	15.6992	5.52989	gi|405950737|gb|EKC18704.1|/0/Heat shock 70 kDa protein 12B [Crassostrea gigas]
OYG_10004824_10006973	18.1847	26.641	23.2899	8.9399	6.87811	3.23511	6.04857	6.03656	gi|405963207|gb|EKC28802.1|/0/Heat shock 70 kDa protein 12B, partial [Crassostrea gigas]
OYG_10009017_10034716	10.6489	10.6837	10.5234	6.32633	3.45834	7.96794	6.82169	2.96825	gi|405957425|gb|EKC23636.1|/0/Heat shock 70 kDa protein 12A [Crassostrea gigas]
OYG_10000795_10024220	23.8383	31.9838	28.7483	19.862	20.2349	32.5277	15.1181	20.8167	gi|405945739|gb|EKC17455.1|/1.55288e-172/Heat shock 70 kDa protein 12A [Crassostrea gigas]
OYG_10024620_10019347	10.8323	9.803	15.7174	10.8841	2.97494	3.32324	8.92172	4.48941	gi|405977685|gb|EKC42121.1|/0/Heat shock 70 kDa protein 12A [Crassostrea gigas]
OYG_10001267_10013602	21.8584	12.4268	7.27011	-	0.983789	-	8.67542	0.4825	gi|405960679|gb|EKC26576.1|/1.28379e-158/Heat shock 70 kDa protein 12A [Crassostrea gigas]
OYG_10003807_10038379	10.9835	19.9818	20.6485	12.4792	2.52663	3.95142	1.4072	2.72621	gi|405953968|gb|EKC21525.1|/0/Heat shock 70 kDa protein 12A [Crassostrea gigas]
OYG_10002795_10025311	10.8881	7.87824	11.358	8.20035	3.33008	3.71996	6.18229	2.01014	gi|405962005|gb|EKC27723.1|/0/Heat shock 70 kDa protein 12A [Crassostrea gigas]
OYG_10003806_10029693	9.98423	6.0722	24.4492	21.3247	2.64393	0.805496	6.47025	2.35767	gi|405953967|gb|EKC21524.1|/0/Heat shock 70 kDa protein 12A [Crassostrea gigas]
OYG_10023367_10039423	13.4692	15.6795	14.4309	16.3965	12.615	16.317	17.2567	18.2355	gi|405960117|gb|EKC26064.1|/0/Heat shock 70 kDa protein 14 [Crassostrea gigas]
OYG_10014935_10011153	12.4242	7.58018	14.1814	6.02517	10.038	11.5636	5.24124	2.76926	gi|405962237|gb|EKC27933.1|/0/Heat shock 70 kDa protein 12B [Crassostrea gigas]
OYG_10009016_10011853	9.37901	17.0627	14.7716	9.1022	4.61171	14.0993	7.88573	11.19	gi|405957424|gb|EKC23635.1|/0/Heat shock 70 kDa protein 12A [Crassostrea gigas]
OYG_10024309_10028431	8.95336	9.16221	16.9214	10.5965	11.817	18.3772	16.7763	21.1371	gi|405963622|gb|EKC29184.1|/0/Heat shock protein 75 kDa, mitochondrial, partial [Crassostrea gigas]
OYG_10001646_10017293	8.51629	12.6627	9.04014	9.30386	2.26046	3.03014	1.04914	1.33037	gi|405955689|gb|EKC22704.1|/0/Heat shock 70 kDa protein 12A [Crassostrea gigas]
OYG_10011080_10015735	33.9238	31.2749	26.4049	18.23	14.2366	26.5056	25.5492	39.101	gi|148226432|ref|NP_001084708.1|/3.95372e-36/heat shock 10kDa protein 1 (chaperonin 10) [Xenopus laevis]
OYG_10007818_10037973	13.3302	13.1087	16.8605	4.4345	5.96717	10.4153	3.46189	6.58485	gi|405960573|gb|EKC26487.1|/0/Heat shock 70 kDa protein 12B [Crassostrea gigas]
OYG_10004267_10040672	11.2425	11.3627	10.3991	8.8705	5.81896	10.1115	4.80129	4.12232	gi|405969203|gb|EKC34187.1|/0/Heat shock 70 kDa protein 12A [Crassostrea gigas]
OYG_10005566_10008728	19.2977	11.6164	19.4107	13.9722	18.8013	15.0956	13.6346	3.45792	gi|405974593|gb|EKC39226.1|/4.21875e-143/Heat shock 70 kDa protein 12A [Crassostrea gigas]
OYG_10010886_10009861	8.13791	6.1687	11.0969	7.23812	5.3608	3.70713	4.26529	4.25681	gi|405950807|gb|EKC18770.1|/0/Heat shock 70 kDa protein 12A [Crassostrea gigas]
OYG_10022512_10019705	9.16503	6.3157	6.74863	4.99618	4.31244	4.17502	4.26989	1.41002	gi|405969866|gb|EKC34811.1|/0/Heat shock 70 kDa protein 12B [Crassostrea gigas]
OYG_10003517_10037599	10.6689	11.3727	8.1015	6.94476	5.52206	7.71073	4.16476	3.04683	gi|405954141|gb|EKC21662.1|/0/Heat shock 70 kDa protein 12A [Crassostrea gigas]
OYG_10008719_10003521	7.29977	10.3751	7.39084	4.96767	8.26493	10.2877	5.47994	3.0112	gi|405971147|gb|EKC36001.1|/0/Heat shock 70 kDa protein 12A [Crassostrea gigas]
OYG_10004951_10006798	9.84151	10.4441	11.219	12.7347	7.47093	16.3119	16.3916	11.6586	gi|405959724|gb|EKC25728.1|/0/Heat shock 70 kDa protein 12A [Crassostrea gigas]
OYG_10025227_10026847	12.4374	14.6131	25.7448	12.9535	8.15405	11.9852	17.9266	9.2612	gi|405966902|gb|EKC32134.1|/9.03801e-178/Activator of 90 kDa heat shock protein ATPase-like protein 1 [Crassostrea gigas]
OYG_10015035_10001325	22.118	8.38295	16.5881	25.8281	19.8431	14.4934	14.1688	5.98897	gi|405950140|gb|EKC18144.1|/1.91948e-108/Heat shock 70 kDa protein 12B [Crassostrea gigas]
OYG_10009891_10033839	3.45081	2.70598	10.9233	10.5905	4.68077	1.7888	4.80229	0.604128	gi|405957704|gb|EKC23896.1|/0/Heat shock protein STI [Crassostrea gigas]
OYG_10009699_10032677	7.71645	5.32697	4.21639	3.91396	5.42032	3.18681	6.35547	4.4773	gi|405973200|gb|EKC37926.1|/0/Heat shock 70 kDa protein 12B [Crassostrea gigas]
OYG_10019738_10037162	17.337	21.8247	9.47318	8.20745	18.5877	28.6399	14.8741	15.7178	gi|405963536|gb|EKC29100.1|/9.82838e-125/Heat shock protein beta-1 [Crassostrea gigas]
OYG_10002352_10013602	3.3016	1.60886	7.00393	2.00957	0.122061	0.136352	0.793124	0.59865	gi|405955195|gb|EKC22402.1|/0/Heat shock 70 kDa protein 12B [Crassostrea gigas]
OYG_10011417_10036077	6.19873	9.39752	8.05815	4.13007	5.22845	3.18578	3.52968	1.63183	gi|405950739|gb|EKC18706.1|/0/Heat shock 70 kDa protein 12B [Crassostrea gigas]
OYG_10015707_10016774	6.51275	7.40519	10.5955	4.98053	4.6674	2.60693	3.36973	4.06956	gi|405977988|gb|EKC42407.1|/0/Heat shock 70 kDa protein 12B [Crassostrea gigas]
OYG_10022220_10014833	7.58935	15.931	14.7113	7.46208	2.41731	4.38804	4.48774	2.37114	gi|405968144|gb|EKC33243.1|/0/Heat shock 70 kDa protein 12A [Crassostrea gigas]
OYG_10009306_10005316	9.43055	8.48889	13.7918	14.8816	13.423	9.08765	10.1945	5.18687	gi|405962669|gb|EKC28325.1|/0/Heat shock 70 kDa protein 12B [Crassostrea gigas]
OYG_10027222_10022986	7.24601	2.86571	7.37185	8.94865	3.58736	2.91445	10.8981	4.15864	gi|405971490|gb|EKC36325.1|/0/Heat shock 70 kDa protein 13 [Crassostrea gigas]
OYG_10000279_10023798	14.2411	19.7126	12.8167	5.86246	3.84572	6.44397	6.54462	8.17326	gi|405956701|gb|EKC23126.1|/3.48755e-130/Heat shock 70 kDa protein 12A [Crassostrea gigas]
OYG_10002794_10025311	17.5919	7.82708	31.6647	13.0354	11.8765	10.6136	11.0244	0.776644	gi|405962004|gb|EKC27722.1|/1.26036e-106/Heat shock 70 kDa protein 12B [Crassostrea gigas]
OYG_10005618_10016774	9.21482	9.56643	13.7017	9.86273	8.70943	4.16963	6.15964	4.47495	gi|405961249|gb|EKC27082.1|/0/Heat shock 70 kDa protein 12A [Crassostrea gigas]
OYG_10012491_10030579	5.30634	10.1472	6.07802	6.62271	6.99104	2.51021	5.09884	3.18385	gi|405970447|gb|EKC35349.1|/0/Heat shock 70 kDa protein 12A [Crassostrea gigas]
OYG_10002594_10017223	4.95537	7.68327	12.771	10.0234	5.36281	4.68837	15.1505	8.23365	gi|405954949|gb|EKC22243.1|/0/Heat shock protein 68 [Crassostrea gigas]
OYG_10025625_10016792	4.90789	7.70629	9.25465	9.51501	3.387	3.24304	3.59312	2.37308	gi|405976044|gb|EKC40568.1|/0/Heat shock 70 kDa protein 12B [Crassostrea gigas]
OYG_10001128_10016455	5.16087	5.02977	4.4235	2.55954	6.10558	1.42092	1.41688	0.24954	gi|405963362|gb|EKC28944.1|/0/Heat shock 70 kDa protein 12A [Crassostrea gigas]
OYG_10002491_10036667	4.69721	6.40904	8.2434	2.8908	5.34865	4.34536	2.03109	5.48497	gi|405955058|gb|EKC22314.1|/0/Heat shock 70 kDa protein 12A [Crassostrea gigas]
OYG_10021528_10016455	4.91512	3.35318	4.4235	1.6288	3.30719	1.42092	2.59761	0.748621	gi|405976809|gb|EKC41293.1|/0/Heat shock 70 kDa protein 12A [Crassostrea gigas]
OYG_10009020_10034713	5.20109	5.02672	5.38299	5.17069	3.76881	2.70647	1.7492	0.792177	gi|405957428|gb|EKC23639.1|/0/Heat shock 70 kDa protein 12A [Crassostrea gigas]
OYG_10007290_10021508	8.02037	6.0796	13.6343	6.32817	5.53496	4.63725	6.85044	0.452438	gi|405958099|gb|EKC24260.1|/1.24301e-162/Heat shock 70 kDa protein 12B [Crassostrea gigas]
OYG_10006334_10032446	1.40875	4.89961	0.820372	1.96151	1.88721	1.05408	0.875902	0.84144	gi|405952498|gb|EKC20301.1|/0/Heat shock 70 kDa protein 12B [Crassostrea gigas]
OYG_10024709_10038825	2.13677	1.51848	2.88457	2.40246	1.79718	1.69874	2.30987	1.22044	gi|405967794|gb|EKC32921.1|/0/Heat shock 70 kDa protein 12B [Crassostrea gigas]
OYG_10024911_10004084	14.4963	12.0873	23.4834	17.3854	12.0049	6.70521	13.0008	1.9626	gi|405976566|gb|EKC41068.1|/3.51768e-82/Heat shock 70 kDa protein 12A [Crassostrea gigas]
OYG_10004986_10006798	7.83011	8.30953	2.34897	5.93093	8.10549	3.62179	2.00638	6.36055	gi|405953284|gb|EKC20976.1|/1.16869e-152/Heat shock 70 kDa protein 12A [Crassostrea gigas]
OYG_10009863_10013602	5.27137	3.19664	3.16275	3.32734	5.45677	4.47014	3.03915	1.42735	gi|405959716|gb|EKC25721.1|/0/Heat shock 70 kDa protein 12A [Crassostrea gigas]
OYG_10015709_10016774	3.75735	2.84815	3.83241	5.69203	0.7779	2.02761	1.44417	2.03478	gi|405977990|gb|EKC42409.1|/0/Heat shock 70 kDa protein 12B [Crassostrea gigas]
OYG_10004821_10007105	11.3774	4.62015	35.1065	3.07779	3.36501	2.81924	14.0561	-	gi|405963204|gb|EKC28799.1|/3.10294e-98/Heat shock 70 kDa protein 12B [Crassostrea gigas]
OYG_10024294_10005538	17.2622	14.0198	26.6325	17.5116	8.93467	7.1291	5.92401	5.00802	gi|405963609|gb|EKC29171.1|/2.37219e-62/Heat shock 70 kDa protein 12B [Crassostrea gigas]
OYG_10022517_10034122	11.2495	23.7548	9.40118	3.80401	4.159	2.78756	-	2.44774	gi|405969870|gb|EKC34815.1|/1.39675e-101/Heat shock 70 kDa protein 12A [Crassostrea gigas]
OYG_10024937_10014075	5.7212	4.50358	0.396073	0.833372	1.36671	1.01782	-	2.23435	gi|405971907|gb|EKC36709.1|/0/Heat shock 70 kDa protein 12B [Crassostrea gigas]
OYG_10012978_10001325	4.35454	6.09384	3.91899	5.07439	2.42722	2.32405	0.965599	1.36049	gi|405962367|gb|EKC28056.1|/0/Heat shock 70 kDa protein 12B [Crassostrea gigas]
OYG_10022751_10008230	2.77279	1.57637	1.03977	1.31266	0.478385	2.13758	2.66437	0.703873	gi|405973358|gb|EKC38077.1|/0/Heat shock 70 kDa protein 12A [Crassostrea gigas]
OYG_10009483_10024061	4.97889	5.66115	5.70295	5.14264	5.62254	8.89784	2.60956	1.37879	gi|405959020|gb|EKC25095.1|/5.28428e-174/Heat shock 70 kDa protein 12A [Crassostrea gigas]
OYG_10009482_10040672	2.60528	2.66605	0.937878	1.48003	2.42722	0.903799	1.00136	3.17448	gi|405959019|gb|EKC25094.1|/0/Heat shock 70 kDa protein 12A [Crassostrea gigas]
OYG_10015706_10016774	5.07198	7.4971	8.67288	7.20335	3.67526	2.34603	1.94946	3.60506	gi|405977987|gb|EKC42406.1|/9.4236e-161/Heat shock 70 kDa protein 12B [Crassostrea gigas]
OYG_10022753_10005606	2.17444	0.824135	1.08719	0.91502	0.500204	1.39692	1.39294	-	gi|405973359|gb|EKC38078.1|/0/Heat shock 70 kDa protein 12A [Crassostrea gigas]
OYG_10002016_10016227	1.96605	3.63261	1.7694	-	-	5.3995	0.944584	0.499081	gi|405955418|gb|EKC22544.1|/0/Heat shock 70 kDa protein 12B [Crassostrea gigas]
OYG_10004819_10007103	10.2164	19.9138	22.3296	22.1099	15.1082	20.2525	15.4266	7.40982	gi|405963202|gb|EKC28797.1|/1.28964e-39/Heat shock 70 kDa protein 12B [Crassostrea gigas]
OYG_10014749_10006068	1.75497	3.65833	2.89563	1.38469	1.81669	1.01469	0.843172	0.890997	gi|405972431|gb|EKC37201.1|/0/Heat shock 70 kDa protein 12B [Crassostrea gigas]
OYG_10023324_10024514	1.58336	1.80032	0.474996	1.24929	0.819522	1.22063	0.253574	0.80387	gi|405964510|gb|EKC29986.1|/0/Heat shock 70 kDa protein 12B [Crassostrea gigas]
OYG_10011544_10023746	4.63881	7.9117	11.8287	10.2482	2.40098	3.57611	3.71451	3.14016	gi|405957255|gb|EKC23480.1|/2.81337e-103/Heat shock 70 kDa protein 12B [Crassostrea gigas]
OYG_10018247_10019830	1.12327	0.425731	1.34789	0.886276	2.13176	4.32972	1.25924	0.190095	gi|405958943|gb|EKC25022.1|/0/Heat shock 70 kDa protein 12B [Crassostrea gigas]
OYG_10007289_10021508	2.89534	5.26735	7.29609	3.28963	3.59661	2.00885	5.00783	0.587986	gi|405958098|gb|EKC24259.1|/2.48497e-140/Heat shock 70 kDa protein 12B [Crassostrea gigas]
OYG_10006666_10022375	1.84793	10.0855	3.65882	1.39972	2.29551	2.99164	4.97188	1.12583	gi|405970616|gb|EKC35506.1|/0/Heat shock 70 kDa protein 12A [Crassostrea gigas]
OYG_10003417_10031424	1.12622	3.84164	20.2715	1.70612	3.73065	6.77209	9.95606	15.3237	gi|405954209|gb|EKC21713.1|/0/Heat shock protein 70 B2 [Crassostrea gigas]
OYG_10001266_10035758	6.81095	6.1954	2.45188	-	-	-	7.85354	-	gi|405960678|gb|EKC26575.1|/9.62828e-56/Heat shock 70 kDa protein 12B [Crassostrea gigas]
OYG_10010647_10017224	1.12622	1.79276	1.21629	2.13264	0.233166	1.04186	5.19447	1.60099	gi|405964548|gb|EKC30019.1|/0/Heat shock protein 70 B2 [Crassostrea gigas]
OYG_10020720_10019244	1.21007	2.75177	0.871227	1.60399	0.751575	-	1.16275	0.24574	gi|405977629|gb|EKC42071.1|/0/Heat shock 70 kDa protein 12A [Crassostrea gigas]
OYG_10002823_10033969	0.928766	1.84806	5.43315	2.19842	0.961431	1.61099	3.56979	2.59344	gi|405968155|gb|EKC33253.1|/0/Heat shock protein 68 [Crassostrea gigas]
OYG_10014934_10011154	1.73897	4.94314	6.65138	1.23486	2.25016	2.01088	0.417742	1.32431	gi|405962236|gb|EKC27932.1|/0/Heat shock 70 kDa protein 12A [Crassostrea gigas]
OYG_10010646_10017224	0.900976	1.28055	2.43258	2.77244	1.16583	1.30232	5.4109	5.03168	gi|405964547|gb|EKC30018.1|/0/Heat shock protein 70 B2 [Crassostrea gigas]
OYG_10001816_10021508	4.68951	1.33303	2.11023	1.11002	-	-	-	-	gi|405955601|gb|EKC22658.1|/6.34524e-63/Heat shock 70 kDa protein 12A [Crassostrea gigas]
OYG_10005009_10018045	1.39541	2.37994	1.5698	0.6606	0.722245	0.403403	-	1.4169	gi|405974713|gb|EKC39338.1|/0/Heat shock 70 kDa protein 12A [Crassostrea gigas]
OYG_10012767_10029694	1.65672	0.627912	1.49101	0.522868	-	0.638591	0.530645	-	gi|405950410|gb|EKC18401.1|/2.1384e-145/Heat shock 70 kDa protein 12A [Crassostrea gigas]
OYG_10015037_10013602	2.04329	-	-	-	0.705049	-	0.654462	-	gi|405950142|gb|EKC18146.1|/1.60887e-117/Heat shock 70 kDa protein 12B [Crassostrea gigas]
OYG_10026517_10013602	1.87375	1.42034	2.24845	0.591366	1.2931	-	1.20032	1.26841	gi|405976320|gb|EKC40832.1|/9.61704e-133/Heat shock 70 kDa protein 12A [Crassostrea gigas]
OYG_10011376_10020894	1.68271	4.78322	3.78599	7.16945	4.35471	3.89165	21.0198	30.7551	gi|405975485|gb|EKC40046.1|/6.9943e-73/Heat shock protein beta-1 [Crassostrea gigas]
OYG_10012769_10025950	0.488991	1.112	0.440081	1.15746	1.26547	0.282727	-	0.248261	gi|405950412|gb|EKC18403.1|/0/Heat shock 70 kDa protein 12A [Crassostrea gigas]
OYG_10002287_10035717	0.510821	5.22737	3.21809	0.483653	2.37954	1.77209	2.69965	1.03737	gi|405955261|gb|EKC22443.1|/0/Heat shock 70 kDa protein 12B [Crassostrea gigas]
OYG_10022513_10019705	0.777337	0.441927	-	-	0.402338	1.34833	0.74694	-	gi|405969867|gb|EKC34812.1|/0/Heat shock 70 kDa protein 12A [Crassostrea gigas]
OYG_10012768_10025949	1.62534	-	4.38831	1.5389	-	-	-	0.825184	gi|405950411|gb|EKC18402.1|/1.70264e-96/Heat shock 70 kDa protein 12B [Crassostrea gigas]
OYG_10027140_10023585	0.530723	0.603448	1.1941	0.753745	1.09878	-	-	0.538896	gi|405960214|gb|EKC26155.1|/0/Heat shock 70 kDa protein 12A [Crassostrea gigas]
OYG_10001655_10026828	1.33051	3.78208	1.79615	1.88962	1.37731	1.53856	-	-	gi|405955693|gb|EKC22706.1|/8.17521e-120/Heat shock 70 kDa protein 12A [Crassostrea gigas]
OYG_10021189_10019244	0.794611	-	0.357566	1.12852	0.411279	-	2.29062	-	gi|405977392|gb|EKC41848.1|/0/Heat shock 70 kDa protein 12A [Crassostrea gigas]
OYG_10014933_10011155	0.67467	1.15068	0.910782	0.319394	-	0.390083	1.29658	-	gi|405962235|gb|EKC27931.1|/0/Heat shock 70 kDa protein 12B [Crassostrea gigas]
OYG_10022516_10011950	1.45949	2.48922	1.31351	-	0.75541	-	1.40242	-	gi|405969869|gb|EKC34814.1|/1.36781e-109/Heat shock 70 kDa protein 12B [Crassostrea gigas]
OYG_10026520_10037927	0.764866	-	-	-	0.791766	-	-	-	gi|405976321|gb|EKC40833.1|/7.15677e-102/Heat shock 70 kDa protein 12B [Crassostrea gigas]
OYG_10014932_10011156	0.296128	-	0.266509	0.280379	-	5.1365	-	-	gi|405962234|gb|EKC27930.1|/0/Heat shock 70 kDa protein 12B [Crassostrea gigas]
OYG_10023921_10009720	0.188197	-	0.338747	0.534564	0.389632	0.217625	1.44671	1.91095	gi|405978294|gb|EKC42699.1|/0/Heat shock 70 kDa protein 12A [Crassostrea gigas]
OYG_10000827_10033839	1.60708	1.8273	-	-	-	-	1.54424	-	gi|405967191|gb|EKC32387.1|/6.78007e-33/Heat shock protein STI1 [Crassostrea gigas]
OYG_10007360_10012016	1.98653	-	1.78783	-	-	2.29716	-	-	gi|405957402|gb|EKC23615.1|/6.19055e-34/Heat shock 70 kDa protein 12B [Crassostrea gigas]
OYG_10009099_10013602	1.40225	-	-	-	-	-	-	-	gi|405978236|gb|EKC42643.1|/7.697e-53/Heat shock 70 kDa protein 12B [Crassostrea gigas]
OYG_10004430_10009158	-	1.7487	-	0.72808	3.98012	0.889221	-	-	gi|405957492|gb|EKC23698.1|/0/Heat shock 70 kDa protein 12A [Crassostrea gigas]
OYG_10016222_10031216	-	-	0.411258	-	-	-	-	-	gi|405969998|gb|EKC34938.1|/0/Heat shock 70 kDa protein 12A [Crassostrea gigas]
OYG_10009427_10019244	-	-	0.264864	0.278648	-	0.680639	-	-	gi|405964814|gb|EKC30259.1|/0/Heat shock 70 kDa protein 12A [Crassostrea gigas]
OYG_10014217_10038378	-	-	6.89592	3.6274	9.25377	5.90697	1.22712	-	gi|405971944|gb|EKC36745.1|/1.61443e-50/Heat shock 70 kDa protein 12B [Crassostrea gigas]
OYG_10001785_10018188	-	0.937345	-	0.780535	2.13343	-	0.792144	0.418537	gi|405955619|gb|EKC22668.1|/0/Heat shock factor 2-binding protein [Crassostrea gigas]
OYG_10013509_10009487	-	-	0.617874	-	0.236896	-	-	-	gi|405975945|gb|EKC40473.1|/0/Heat shock 70 kDa protein 12A [Crassostrea gigas]
OYG_10011656_10021534	-	-	-	1.73302	-	-	-	-	gi|405958854|gb|EKC24939.1|/0/Heat shock 70 kDa protein 12B [Crassostrea gigas]
metallothionein
OYG_10021194_10012460	55.6228	64.7506	38.1404	293.416	67.1755	58.1946	78.899	615.893	gi|7406571|emb|CAB85588.1|/2.81312e-18/metallothionein [Crassostrea gigas]
OYG_10012042_10029507	37.6978	59.2525	257.448	30.4439	58.5355	92.3136	557.206	209.405	gi|405967172|gb|EKC32371.1|/1.80595e-62/Metallothionein [Crassostrea gigas]
OYG_10003519_10029507	15.5467	2.35695	20.5212	-	15.0206	11.9852	19.9184	62.0921	gi|405962871|gb|EKC28510.1|/8.45049e-52/Metallothionein [Crassostrea gigas]
OYG_10021196_10007768	10.5948	15.0583	3.57566	150.47	1.37093	4.59431	29.269	178.851	gi|405977399|gb|EKC41855.1|/4.79846e-18/Metallothionein [Crassostrea gigas]
OYG_10000066_10007768	-	6.02331	2.38377	35.1096	9.5965	6.12575	2.54513	24.2054	gi|405947829|gb|EKC17900.1|/3.32304e-19/Metallothionein [Crassostrea gigas]
RPKM: Reads Per Kilobase of exon model per million mapped reads
